# Supplementary material for: Whole Genome Distribution and Ethnic Differentiation of Copy Number Variation in Caucasian and Asian Populations
Source: PLoS One. 2009 Nov 23;4(11):e7958. doi: 10.1371/journal.pone.0007958 (PMC2776354; doi:10.1371/journal.pone.0007958)
Supplement: Table S1 — (0.48 MB XLS) [file pone.0007958.s003.xls]

## Sheet: Sheet1
Supplementary Table 1: Summary of 3019 CNVs in CAU and CHI
CNV_ID	Chromosome	Start	End	Length (bps)	# Probes	# Loss	# Gain	Frequency(%)	Ethnicity
CNV_0001	chr1	792429	839326	46898	6	7	99	6.32081	CAU/CHI
CNV_0002	chr1	792429	1251215	458787	13		1	0.0596303	CAU
CNV_0003	chr1	792429	1308770	516342	14		2	0.119261	CHI
CNV_0004	chr1	792429	1596068	803640	19		1	0.0596303	CAU
CNV_0005	chr1	1043552	1251215	207664	7		2	0.119261	CHI
CNV_0006	chr1	1043552	1308770	265219	8	2	5	0.417412	CAU/CHI
CNV_0007	chr1	1043552	1450837	407286	9	1		0.0596303	CHI
CNV_0008	chr1	1137258	1308770	171513	7	4		0.238521	CAU/CHI
CNV_0009	chr1	1137258	1596068	458811	12		1	0.0596303	CAU
CNV_0010	chr1	1170650	1308770	138121	6	1		0.0596303	CAU
CNV_0011	chr1	1170650	1596068	425419	11	1		0.0596303	CAU
CNV_0012	chr1	1450837	1596068	145232	5	1	6	0.417412	CAU/CHI
CNV_0013	chr1	1563420	1596068	32649	4	2	3	0.298151	CAU/CHI
CNV_0014	chr1	1563420	1724483	161064	8	1		0.0596303	CAU
CNV_0015	chr1	1695993	1920531	224539	14		2	0.119261	CHI
CNV_0016	chr1	2450787	2585920	135134	14		1	0.0596303	CHI
CNV_0017	chr1	2736485	3004998	268514	39		1	0.0596303	CHI
CNV_0018	chr1	2736485	3200637	464153	78		1	0.0596303	CAU
CNV_0019	chr1	2902617	3428453	525837	89		1	0.0596303	CAU
CNV_0020	chr1	6013896	6156767	142872	16		1	0.0596303	CHI
CNV_0021	chr1	8199071	9758050	1558980	214	1		0.0596303	CAU
CNV_0022	chr1	10152705	10388768	236064	35		1	0.0596303	CAU
CNV_0023	chr1	12844402	13233797	389396	3	1		0.0596303	CAU
CNV_0024	chr1	13233797	13233797	1	1	122	32	9.18306	CAU/CHI
CNV_0025	chr1	14999030	15463776	464747	119		1	0.0596303	CHI
CNV_0026	chr1	15010710	15124491	113782	43		1	0.0596303	CHI
CNV_0027	chr1	16549647	16790952	241306	21	1		0.0596303	CHI
CNV_0028	chr1	16640582	16714401	73820	12		1	0.0596303	CHI
CNV_0029	chr1	16640582	16790952	150371	15	9	28	2.20632	CAU/CHI
CNV_0030	chr1	16665577	16790952	125376	14	4	2	0.357782	CAU/CHI
CNV_0031	chr1	16689150	16790952	101803	7	2	5	0.417412	CAU/CHI
CNV_0032	chr1	16704768	16790952	86185	5		1	0.0596303	CAU
CNV_0033	chr1	16775020	16790952	15933	3		2	0.119261	CAU
CNV_0034	chr1	23714049	23828955	114907	10	1		0.0596303	CHI
CNV_0035	chr1	26466822	26624823	158002	17		1	0.0596303	CHI
CNV_0036	chr1	28684446	28921408	236963	10	1		0.0596303	CAU
CNV_0037	chr1	28684446	28995562	311117	18		1	0.0596303	CHI
CNV_0038	chr1	28810886	29015434	204549	15		1	0.0596303	CHI
CNV_0039	chr1	28810886	29257722	446837	33		1	0.0596303	CHI
CNV_0040	chr1	29730945	30631567	900623	259		1	0.0596303	CAU
CNV_0041	chr1	32925738	33025016	99279	9	1		0.0596303	CHI
CNV_0042	chr1	32925738	33106135	180398	11	1		0.0596303	CHI
CNV_0043	chr1	32925738	33117602	191865	14	1		0.0596303	CHI
CNV_0044	chr1	32925738	33128577	202840	15	1		0.0596303	CHI
CNV_0045	chr1	32946173	33025016	78844	8	2		0.119261	CAU
CNV_0046	chr1	32946173	33090554	144382	9	1		0.0596303	CHI
CNV_0047	chr1	32946173	33128577	182405	14	1		0.0596303	CHI
CNV_0048	chr1	32946173	33147656	201484	15	1		0.0596303	CHI
CNV_0049	chr1	32993229	33117602	124374	11	2		0.119261	CHI
CNV_0050	chr1	32993229	33128577	135349	12	3		0.178891	CAU/CHI
CNV_0051	chr1	35257637	35391711	134075	15	1		0.0596303	CAU
CNV_0052	chr1	35512122	35589072	76951	12		1	0.0596303	CHI
CNV_0053	chr1	35985664	36166442	180779	16		1	0.0596303	CHI
CNV_0054	chr1	45254441	45498036	243596	25		1	0.0596303	CHI
CNV_0055	chr1	45623126	46330654	707529	80		1	0.0596303	CHI
CNV_0056	chr1	48339859	48538029	198171	38	1		0.0596303	CHI
CNV_0057	chr1	49431923	49629104	197182	18		1	0.0596303	CHI
CNV_0058	chr1	49670981	49897095	226115	11	1		0.0596303	CAU
CNV_0059	chr1	51643145	51771429	128285	6		1	0.0596303	CAU
CNV_0060	chr1	51722224	51771429	49206	4	1	1	0.119261	CAU/CHI
CNV_0061	chr1	54631480	55042651	411172	93		1	0.0596303	CAU
CNV_0062	chr1	60170473	60462773	292301	60	1		0.0596303	CHI
CNV_0063	chr1	65456988	65682808	225821	47		1	0.0596303	CHI
CNV_0064	chr1	65556003	65936143	380141	83		1	0.0596303	CHI
CNV_0065	chr1	65883022	65965894	82873	23		1	0.0596303	CHI
CNV_0066	chr1	71641989	72055371	413383	72	1		0.0596303	CAU
CNV_0067	chr1	72620158	72782125	161968	29	1		0.0596303	CAU
CNV_0068	chr1	73490121	73592675	102555	27	1		0.0596303	CAU
CNV_0069	chr1	74108917	74284784	175868	19	1		0.0596303	CAU
CNV_0070	chr1	75964032	76058853	94822	19	1		0.0596303	CAU
CNV_0071	chr1	92180993	92388330	207338	18		1	0.0596303	CAU
CNV_0072	chr1	102320598	102611805	291208	74	1		0.0596303	CAU
CNV_0073	chr1	102325328	102611805	286478	73	1		0.0596303	CAU
CNV_0074	chr1	102325328	102637342	312015	75	1		0.0596303	CAU
CNV_0075	chr1	102340630	102611805	271176	70	2		0.119261	CAU
CNV_0076	chr1	102340630	102637342	296713	72	1		0.0596303	CAU
CNV_0077	chr1	103779021	103840794	61774	4	1	14	0.894454	CAU/CHI
CNV_0078	chr1	104021153	104206653	185501	25		1	0.0596303	CHI
CNV_0079	chr1	104963559	106162012	1198454	163	1		0.0596303	CHI
CNV_0080	chr1	108566208	108601319	35112	9	1		0.0596303	CAU
CNV_0081	chr1	108725500	108906937	181438	18		1	0.0596303	CHI
CNV_0082	chr1	110431131	110643061	211931	55		1	0.0596303	CAU
CNV_0083	chr1	112904647	113369580	464934	33		1	0.0596303	CAU
CNV_0084	chr1	112923871	113237870	314000	19		1	0.0596303	CHI
CNV_0085	chr1	116354200	116464438	110239	24	1		0.0596303	CHI
CNV_0086	chr1	118858926	118987629	128704	25		1	0.0596303	CHI
CNV_0087	chr1	120784882	120903122	118241	12		9	0.536673	CAU
CNV_0088	chr1	141501392	141508099	6708	4	7	11	1.07335	CAU/CHI
CNV_0089	chr1	141501392	142129197	627806	6	8		0.477042	CAU/CHI
CNV_0090	chr1	141501392	142694585	1193194	35		1	0.0596303	CHI
CNV_0091	chr1	142127284	142129197	1914	2	2	1	0.178891	CHI
CNV_0092	chr1	142354671	142618188	263518	27		2	0.119261	CHI
CNV_0093	chr1	142354671	142905100	550430	33		1	0.0596303	CHI
CNV_0094	chr1	142378509	142855739	477231	27		1	0.0596303	CHI
CNV_0095	chr1	142434077	142618188	184112	18		1	0.0596303	CHI
CNV_0096	chr1	142530060	142855739	325680	13	1		0.0596303	CAU
CNV_0097	chr1	142855739	143216727	360989	31		2	0.119261	CAU/CHI
CNV_0098	chr1	143029099	143216727	187629	22		1	0.0596303	CAU
CNV_0099	chr1	143077228	143216727	139500	15	1		0.0596303	CAU
CNV_0100	chr1	143115023	143216727	101705	12		1	0.0596303	CAU
CNV_0101	chr1	143115023	143482819	367797	13	1		0.0596303	CAU
CNV_0102	chr1	143151710	143482819	331110	9		1	0.0596303	CAU
CNV_0103	chr1	143482819	143482819	1	1	15	19	2.02743	CAU/CHI
CNV_0104	chr1	143700035	144258978	558944	140		1	0.0596303	CAU
CNV_0105	chr1	143700035	144940574	1240540	221		1	0.0596303	CAU
CNV_0106	chr1	144831602	144940574	108973	21		2	0.119261	CAU/CHI
CNV_0107	chr1	144831602	145948390	1116789	30		1	0.0596303	CAU
CNV_0108	chr1	145700996	145731063	30068	3	1	1	0.119261	CAU/CHI
CNV_0109	chr1	145700996	145828252	127257	5		1	0.0596303	CHI
CNV_0110	chr1	145700996	145883101	182106	6	2	1	0.178891	CAU/CHI
CNV_0111	chr1	145700996	146034535	333540	11	129	24	9.12343	CAU/CHI
CNV_0112	chr1	145700996	146474013	773018	12	3		0.178891	CAU/CHI
CNV_0113	chr1	145700996	146509391	808396	13	1		0.0596303	CAU
CNV_0114	chr1	145700996	146524632	823637	15	16	8	1.43113	CAU/CHI
CNV_0115	chr1	145819658	146034535	214878	8	100	15	6.85748	CAU/CHI
CNV_0116	chr1	145819658	146524632	704975	12	1	5	0.357782	CAU/CHI
CNV_0117	chr1	145883101	146034535	151435	6	27	6	1.9678	CAU/CHI
CNV_0118	chr1	145929716	146034535	104820	5	8		0.477042	CAU/CHI
CNV_0119	chr1	145929716	146524632	594917	9		3	0.178891	CAU/CHI
CNV_0120	chr1	146008678	146524632	515955	6		2	0.119261	CHI
CNV_0121	chr1	146474013	146524632	50620	4	1	66	3.99523	CAU/CHI
CNV_0122	chr1	149088070	149214350	126281	25	1		0.0596303	CAU
CNV_0123	chr1	154174650	154566646	391997	103		1	0.0596303	CAU
CNV_0124	chr1	158820989	159123809	302821	118		1	0.0596303	CHI
CNV_0125	chr1	161908828	162360579	451752	170		1	0.0596303	CAU
CNV_0126	chr1	171364962	171600481	235520	23		1	0.0596303	CAU
CNV_0127	chr1	172182265	172511148	328884	115		1	0.0596303	CAU
CNV_0128	chr1	185878837	186008619	129783	14	1		0.0596303	CAU
CNV_0129	chr1	185966303	186313119	346817	49	1		0.0596303	CHI
CNV_0130	chr1	185996406	186313119	316714	43	2		0.119261	CHI
CNV_0131	chr1	186046689	186304028	257340	39	1		0.0596303	CHI
CNV_0132	chr1	186046689	186313119	266431	40	16		0.954085	CHI
CNV_0133	chr1	186046689	186350169	303481	47	1		0.0596303	CHI
CNV_0134	chr1	186069654	186268790	199137	26	1		0.0596303	CHI
CNV_0135	chr1	190765362	190916222	150861	33	1		0.0596303	CHI
CNV_0136	chr1	192072528	192225195	152668	16	1		0.0596303	CAU
CNV_0137	chr1	193436824	193680928	244105	33	1		0.0596303	CAU
CNV_0138	chr1	193462805	193648016	185212	25	1		0.0596303	CHI
CNV_0139	chr1	193462805	193680928	218124	28	10		0.596303	CAU/CHI
CNV_0140	chr1	193462805	193743293	280489	33	1		0.0596303	CAU
CNV_0141	chr1	193488915	193648016	159102	21	1		0.0596303	CHI
CNV_0142	chr1	193488915	193680928	192014	24	9		0.536673	CAU/CHI
CNV_0143	chr1	193533269	193633410	100142	19	1		0.0596303	CAU
CNV_0144	chr1	193533269	193648016	114748	20	4	5	0.536673	CAU/CHI
CNV_0145	chr1	193533269	193680928	147660	23	8	8	0.954085	CAU/CHI
CNV_0146	chr1	196032402	196158017	125616	47	1		0.0596303	CHI
CNV_0147	chr1	199346710	199509918	163209	35		1	0.0596303	CAU
CNV_0148	chr1	221917596	222049323	131728	28		1	0.0596303	CHI
CNV_0149	chr1	224618671	224850971	232301	34	1		0.0596303	CAU
CNV_0150	chr1	226009240	226555474	546235	122		1	0.0596303	CHI
CNV_0151	chr1	227804059	227914995	110937	19	1		0.0596303	CHI
CNV_0152	chr1	229548325	229709409	161085	37	1		0.0596303	CAU
CNV_0153	chr1	231599235	231713895	114661	14		1	0.0596303	CHI
CNV_0154	chr1	231599235	231769545	170311	19		1	0.0596303	CHI
CNV_0155	chr1	234931593	235117836	186244	61		1	0.0596303	CAU
CNV_0156	chr1	235134609	235447392	312784	80	1		0.0596303	CHI
CNV_0157	chr1	236226087	236569505	343419	89		1	0.0596303	CHI
CNV_0158	chr1	238526925	238611745	84821	11		1	0.0596303	CHI
CNV_0159	chr1	239329563	239477544	147982	24		1	0.0596303	CHI
CNV_0160	chr1	239345881	239477544	131664	21		1	0.0596303	CHI
CNV_0161	chr1	239362708	239477544	114837	17		1	0.0596303	CHI
CNV_0162	chr1	239362708	239629104	266397	21		1	0.0596303	CHI
CNV_0163	chr1	239405036	239477544	72509	11		6	0.357782	CAU/CHI
CNV_0164	chr1	239443172	239477544	34373	7	1	1	0.119261	CHI
CNV_0165	chr1	242120433	242297753	177321	41	1		0.0596303	CAU
CNV_0166	chr1	242180214	242266375	86162	22	1		0.0596303	CAU
CNV_0167	chr1	242224663	242429210	204548	58	1		0.0596303	CHI
CNV_0168	chr1	242939174	243127689	188516	28		1	0.0596303	CAU
CNV_0169	chr1	244194154	244605525	411372	65		1	0.0596303	CHI
CNV_0170	chr1	244194154	244929021	734868	101		1	0.0596303	CAU
CNV_0171	chr1	244223952	244605525	381574	61		1	0.0596303	CAU
CNV_0172	chr1	244670960	245149027	478068	41		1	0.0596303	CAU
CNV_0173	chr1	244876935	245192941	316007	17		1	0.0596303	CAU
CNV_0174	chr1	245121893	245192941	71049	10	5	1	0.357782	CAU/CHI
CNV_0175	chr1	245121893	245287826	165934	15	1		0.0596303	CHI
CNV_0176	chr1	245121893	245378187	256295	24	1		0.0596303	CAU
CNV_0177	chr1	245278680	245378187	99508	14	6		0.357782	CHI
CNV_0178	chr1	245312274	245378187	65914	9	2		0.119261	CAU/CHI
CNV_0179	chr1	245353397	245378187	24791	4	1		0.0596303	CAU
CNV_0180	chr2	2994	49698	46705	4	2		0.119261	CHI
CNV_0181	chr2	2994	105035	102042	9	1		0.0596303	CHI
CNV_0182	chr2	2994	200076	197083	36		1	0.0596303	CHI
CNV_0183	chr2	574523	716030	141508	59		1	0.0596303	CHI
CNV_0184	chr2	926687	1140095	213409	39		1	0.0596303	CHI
CNV_0185	chr2	926687	1196464	269778	43		1	0.0596303	CHI
CNV_0186	chr2	1747447	1906410	158964	23		1	0.0596303	CHI
CNV_0187	chr2	2597097	3000334	403238	120		1	0.0596303	CHI
CNV_0188	chr2	4795564	5047970	252407	46		1	0.0596303	CHI
CNV_0189	chr2	11704553	11887189	182637	40		1	0.0596303	CAU
CNV_0190	chr2	13431311	13500326	69016	10		1	0.0596303	CHI
CNV_0191	chr2	13431311	14319566	888256	183		1	0.0596303	CHI
CNV_0192	chr2	13454329	14283501	829173	164		1	0.0596303	CHI
CNV_0193	chr2	13454329	14319566	865238	179		1	0.0596303	CHI
CNV_0194	chr2	13480330	14221844	741515	139		1	0.0596303	CHI
CNV_0195	chr2	13480330	14319566	839237	175		1	0.0596303	CHI
CNV_0196	chr2	13500326	14259561	759236	148		1	0.0596303	CHI
CNV_0197	chr2	13527069	14204989	677921	136		1	0.0596303	CHI
CNV_0198	chr2	14221844	14367370	145527	50		1	0.0596303	CHI
CNV_0199	chr2	14599028	14694072	95045	34	1		0.0596303	CAU
CNV_0200	chr2	14599028	14721742	122715	36	1		0.0596303	CAU
CNV_0201	chr2	21350446	21475664	125219	38		1	0.0596303	CAU
CNV_0202	chr2	21518731	21618855	100125	28		1	0.0596303	CAU
CNV_0203	chr2	21648122	21854883	206762	39		1	0.0596303	CAU
CNV_0204	chr2	21868131	22004747	136617	16		1	0.0596303	CAU
CNV_0205	chr2	24792922	24930412	137491	25		1	0.0596303	CHI
CNV_0206	chr2	25384435	25718757	334323	38	1		0.0596303	CHI
CNV_0207	chr2	25384435	25918130	533696	54	1		0.0596303	CAU
CNV_0208	chr2	32609562	33213993	604432	92		1	0.0596303	CAU
CNV_0209	chr2	32772066	32925091	153026	25		1	0.0596303	CAU
CNV_0210	chr2	33880946	34947015	1066070	276		1	0.0596303	CHI
CNV_0211	chr2	34323918	35429997	1106080	240		1	0.0596303	CHI
CNV_0212	chr2	34662196	35080425	418230	91		1	0.0596303	CAU
CNV_0213	chr2	35149021	35497621	348601	66	1		0.0596303	CAU
CNV_0214	chr2	35197803	35497621	299819	53	1		0.0596303	CAU
CNV_0215	chr2	37930312	38089176	158865	44		1	0.0596303	CHI
CNV_0216	chr2	39932848	40157115	224268	58	1		0.0596303	CAU
CNV_0217	chr2	41018671	41169444	150774	32	1		0.0596303	CAU
CNV_0218	chr2	41639053	41929769	290717	107	1		0.0596303	CHI
CNV_0219	chr2	42720507	43720899	1000393	217		1	0.0596303	CHI
CNV_0220	chr2	44414439	44504626	90188	21	1		0.0596303	CAU
CNV_0221	chr2	50740682	50928762	188081	42	1		0.0596303	CHI
CNV_0222	chr2	50761375	50889630	128256	31	1		0.0596303	CAU
CNV_0223	chr2	52094280	52307118	212839	34	1		0.0596303	CAU
CNV_0224	chr2	52339467	52500273	160807	25	1		0.0596303	CAU
CNV_0225	chr2	52339467	52577813	238347	36		1	0.0596303	CHI
CNV_0226	chr2	52514291	52861832	347542	62	1		0.0596303	CHI
CNV_0227	chr2	52740801	52861832	121032	32	1		0.0596303	CHI
CNV_0228	chr2	54171783	54583082	411300	80		1	0.0596303	CAU
CNV_0229	chr2	56645514	56733534	88021	29	1		0.0596303	CHI
CNV_0230	chr2	56645514	56820842	175329	54	1		0.0596303	CHI
CNV_0231	chr2	57096713	57217859	121147	23	1		0.0596303	CHI
CNV_0232	chr2	63385094	63519189	134096	26		1	0.0596303	CAU
CNV_0233	chr2	63688806	63851068	162263	23		1	0.0596303	CAU
CNV_0234	chr2	75704281	75867660	163380	36		1	0.0596303	CHI
CNV_0235	chr2	75752852	75867660	114809	24		1	0.0596303	CHI
CNV_0236	chr2	76750958	77122647	371690	69		1	0.0596303	CAU
CNV_0237	chr2	77839969	77937231	97263	17		1	0.0596303	CHI
CNV_0238	chr2	78519756	79897260	1377505	322		1	0.0596303	CHI
CNV_0239	chr2	81193080	81397792	204713	33	1		0.0596303	CHI
CNV_0240	chr2	83301518	83515715	214198	39		1	0.0596303	CAU
CNV_0241	chr2	83345001	83734684	389684	54	1		0.0596303	CAU
CNV_0242	chr2	83568158	83625300	57143	16		1	0.0596303	CAU
CNV_0243	chr2	83568158	83754427	186270	27		1	0.0596303	CHI
CNV_0244	chr2	86188053	86417111	229059	69		1	0.0596303	CAU
CNV_0245	chr2	86206954	86417111	210158	63		1	0.0596303	CAU
CNV_0246	chr2	86636725	86890553	253829	25		1	0.0596303	CHI
CNV_0247	chr2	86735839	86836871	101033	17		1	0.0596303	CHI
CNV_0248	chr2	86964810	87019869	55060	6		1	0.0596303	CHI
CNV_0249	chr2	87308472	87402389	93918	2	8	11	1.13298	CAU/CHI
CNV_0250	chr2	87308472	87828118	519647	5	13	24	2.20632	CAU/CHI
CNV_0251	chr2	87402389	87828118	425730	4	1		0.0596303	CHI
CNV_0252	chr2	87790872	87828118	37247	3	46	211	15.325	CAU/CHI
CNV_0253	chr2	88133224	88366242	233019	41		1	0.0596303	CHI
CNV_0254	chr2	89125032	89460374	335343	8	3		0.178891	CHI
CNV_0255	chr2	89125032	89970996	845965	17	7	1	0.477042	CAU/CHI
CNV_0256	chr2	89125032	91387049	2262018	18	1	1	0.119261	CHI
CNV_0257	chr2	89170082	89970996	800915	16	5	2	0.417412	CAU/CHI
CNV_0258	chr2	89170082	91387049	2216968	17	2		0.119261	CHI
CNV_0259	chr2	89387125	89460374	73250	6	5	2	0.417412	CAU/CHI
CNV_0260	chr2	89387125	89772948	385824	8		1	0.0596303	CAU
CNV_0261	chr2	89387125	89970996	583872	15	78	7	5.06857	CAU/CHI
CNV_0262	chr2	89387125	91387049	1999925	16	7	3	0.596303	CAU/CHI
CNV_0263	chr2	89740700	89811559	70860	5	1		0.0596303	CHI
CNV_0264	chr2	89740700	89878936	138237	6	2		0.119261	CAU
CNV_0265	chr2	89740700	89970996	230297	9	30	8	2.26595	CAU/CHI
CNV_0266	chr2	89740700	91387049	1646350	10	1		0.0596303	CAU
CNV_0267	chr2	91387049	91387049	1	1	3	12	0.894454	CAU/CHI
CNV_0268	chr2	91387049	94842168	3455120	3	3		0.178891	CAU
CNV_0269	chr2	94780673	94842168	61496	2	2		0.119261	CAU/CHI
CNV_0270	chr2	94780673	95037031	256359	5	1		0.0596303	CAU
CNV_0271	chr2	94959446	95037031	77586	3	1		0.0596303	CAU
CNV_0272	chr2	95037031	95270228	233198	6	1		0.0596303	CHI
CNV_0273	chr2	95037031	95296731	259701	8	2		0.119261	CHI
CNV_0274	chr2	95617604	95802003	184400	6	1		0.0596303	CAU
CNV_0275	chr2	95617604	95843299	225696	8		1	0.0596303	CAU
CNV_0276	chr2	95756271	96093875	337605	10	1		0.0596303	CAU
CNV_0277	chr2	95918765	96220179	301415	8		1	0.0596303	CHI
CNV_0278	chr2	97090906	97478937	388032	16	1		0.0596303	CHI
CNV_0279	chr2	97101807	97186324	84518	9	1		0.0596303	CAU
CNV_0280	chr2	97116425	97478937	362513	12	1		0.0596303	CHI
CNV_0281	chr2	97175459	97478937	303479	10	2		0.119261	CHI
CNV_0282	chr2	97287703	97478937	191235	6	3	2	0.298151	CAU/CHI
CNV_0283	chr2	97472228	97478937	6710	4	1	13	0.834824	CAU/CHI
CNV_0284	chr2	99237503	99388336	150834	16		1	0.0596303	CAU
CNV_0285	chr2	106367756	107888455	1520700	258	1		0.0596303	CAU
CNV_0286	chr2	108123191	108759592	636402	98	1		0.0596303	CAU
CNV_0287	chr2	109614553	109816880	202328	12	1		0.0596303	CAU
CNV_0288	chr2	110191936	110337721	145786	21	7	21	1.66965	CAU/CHI
CNV_0289	chr2	111875008	111958843	83836	3		1	0.0596303	CAU
CNV_0290	chr2	111875008	112216266	341259	28		1	0.0596303	CAU
CNV_0291	chr2	112324053	112510212	186160	39	1		0.0596303	CAU
CNV_0292	chr2	112324053	112616252	292200	49	1		0.0596303	CHI
CNV_0293	chr2	114653565	114765906	112342	20	1		0.0596303	CHI
CNV_0294	chr2	115414003	115660163	246161	46		1	0.0596303	CHI
CNV_0295	chr2	116264756	116393250	128495	31		1	0.0596303	CHI
CNV_0296	chr2	116293277	116393250	99974	26		2	0.119261	CHI
CNV_0297	chr2	117653459	117784583	131125	24	1		0.0596303	CAU
CNV_0298	chr2	117912617	118164735	252119	76	1		0.0596303	CAU
CNV_0299	chr2	119853285	120207131	353847	58		1	0.0596303	CHI
CNV_0300	chr2	120377231	120608199	230969	22		1	0.0596303	CHI
CNV_0301	chr2	120377231	120665356	288126	27		1	0.0596303	CHI
CNV_0302	chr2	120445735	120635339	189605	19		1	0.0596303	CHI
CNV_0303	chr2	120537848	120665356	127509	15		2	0.119261	CHI
CNV_0304	chr2	126156381	126957030	800650	114		1	0.0596303	CAU
CNV_0305	chr2	127195480	127487236	291757	72	1		0.0596303	CAU
CNV_0306	chr2	130684126	130826327	142202	7	1		0.0596303	CHI
CNV_0307	chr2	130684126	130859366	175241	9	32	2	2.02743	CAU/CHI
CNV_0308	chr2	131914844	132049144	134301	20		3	0.178891	CHI
CNV_0309	chr2	131914844	132100269	185426	27	1	3	0.238521	CAU/CHI
CNV_0310	chr2	131914844	132244718	329875	40	1		0.0596303	CHI
CNV_0311	chr2	131990165	132088717	98553	19	1		0.0596303	CAU
CNV_0312	chr2	133608532	133767574	159043	59	1		0.0596303	CHI
CNV_0313	chr2	143759249	143967241	207993	42	1		0.0596303	CHI
CNV_0314	chr2	144551738	144689200	137463	14	1		0.0596303	CAU
CNV_0315	chr2	147288881	147473910	185030	13	1		0.0596303	CAU
CNV_0316	chr2	147364487	147473910	109424	10	1		0.0596303	CHI
CNV_0317	chr2	149870160	150496761	626602	102		1	0.0596303	CAU
CNV_0318	chr2	149959586	150567975	608390	93		1	0.0596303	CAU
CNV_0319	chr2	152195560	153921485	1725926	300		1	0.0596303	CHI
CNV_0320	chr2	153439639	153639741	200103	40	1		0.0596303	CHI
CNV_0321	chr2	153439639	153670927	231289	42	2		0.119261	CAU/CHI
CNV_0322	chr2	153474095	153639741	165647	37	3		0.178891	CHI
CNV_0323	chr2	155735973	156117478	381506	40		1	0.0596303	CHI
CNV_0324	chr2	156038855	156185657	146803	23	1		0.0596303	CHI
CNV_0325	chr2	157892590	158375250	482661	62		1	0.0596303	CAU
CNV_0326	chr2	158037170	158234639	197470	28		1	0.0596303	CAU
CNV_0327	chr2	158103721	158234639	130919	26		2	0.119261	CAU
CNV_0328	chr2	165551630	165692771	141142	28		1	0.0596303	CAU
CNV_0329	chr2	168096866	168222033	125168	19	1		0.0596303	CHI
CNV_0330	chr2	173250762	173702857	452096	101		1	0.0596303	CAU
CNV_0331	chr2	176286775	176379150	92376	19	1		0.0596303	CAU
CNV_0332	chr2	176684248	176801816	117569	17	1		0.0596303	CAU
CNV_0333	chr2	184323029	184500756	177728	31	1		0.0596303	CAU
CNV_0334	chr2	185480598	185678861	198264	23		1	0.0596303	CHI
CNV_0335	chr2	185966919	186080594	113676	21		1	0.0596303	CAU
CNV_0336	chr2	186229945	186519764	289820	40	1		0.0596303	CHI
CNV_0337	chr2	186312396	186519764	207369	37	3		0.178891	CHI
CNV_0338	chr2	186312396	186616646	304251	49	1		0.0596303	CHI
CNV_0339	chr2	187878799	187985256	106458	19	1		0.0596303	CAU
CNV_0340	chr2	188790134	188938317	148184	38		1	0.0596303	CHI
CNV_0341	chr2	193334128	193571789	237662	32	1		0.0596303	CAU
CNV_0342	chr2	193354342	193538856	184515	24	1		0.0596303	CHI
CNV_0343	chr2	193418298	193846740	428443	50	1		0.0596303	CAU
CNV_0344	chr2	193566767	193846740	279974	30	1		0.0596303	CHI
CNV_0345	chr2	193664435	193926410	261976	25	1		0.0596303	CAU
CNV_0346	chr2	195258331	195469308	210978	30		1	0.0596303	CHI
CNV_0347	chr2	195483475	195637240	153766	24	1		0.0596303	CAU
CNV_0348	chr2	195510668	195656938	146271	23	1		0.0596303	CHI
CNV_0349	chr2	195600175	195715063	114889	32	1		0.0596303	CAU
CNV_0350	chr2	195600175	195780690	180516	42	1		0.0596303	CHI
CNV_0351	chr2	195656938	195780690	123753	32	1		0.0596303	CHI
CNV_0352	chr2	197330270	197442612	112343	13		1	0.0596303	CAU
CNV_0353	chr2	203294165	203395993	101829	12	2		0.119261	CHI
CNV_0354	chr2	206993669	207086476	92808	10		1	0.0596303	CHI
CNV_0355	chr2	214053451	214190910	137460	21	1		0.0596303	CHI
CNV_0356	chr2	220729108	221094759	365652	104		1	0.0596303	CHI
CNV_0357	chr2	221337068	221452311	115244	29	1		0.0596303	CAU
CNV_0358	chr2	230564714	230664514	99801	10		1	0.0596303	CAU
CNV_0359	chr2	233037366	233145482	108117	17		1	0.0596303	CHI
CNV_0360	chr2	233918796	234120935	202140	38		1	0.0596303	CHI
CNV_0361	chr2	236139432	236263620	124189	29		1	0.0596303	CHI
CNV_0362	chr2	236302938	236474238	171301	32	1		0.0596303	CAU
CNV_0363	chr2	236577608	236743699	166092	29		1	0.0596303	CAU
CNV_0364	chr2	238968589	239112509	143921	23		1	0.0596303	CHI
CNV_0365	chr2	239577519	239766738	189220	34		1	0.0596303	CHI
CNV_0366	chr2	240311424	240838541	527118	96		1	0.0596303	CHI
CNV_0367	chr2	240311424	240848190	536767	103		1	0.0596303	CHI
CNV_0368	chr2	242362843	242445742	82900	3	1		0.0596303	CHI
CNV_0369	chr2	242362843	242730382	367540	18	1		0.0596303	CAU
CNV_0370	chr2	242415890	242730382	314493	17	2		0.119261	CAU
CNV_0371	chr2	242445742	242730382	284641	16	6		0.357782	CAU
CNV_0372	chr2	242634423	242730382	95960	15	65	3	4.05486	CAU/CHI
CNV_0373	chr3	227344	1102033	874690	214		1	0.0596303	CAU
CNV_0374	chr3	247256	1067542	820287	201		1	0.0596303	CAU
CNV_0375	chr3	439302	579868	140567	35		1	0.0596303	CAU
CNV_0376	chr3	643003	1067542	424540	91		1	0.0596303	CAU
CNV_0377	chr3	841859	1423595	581737	170		1	0.0596303	CHI
CNV_0378	chr3	1038667	1193873	155207	34	1		0.0596303	CAU
CNV_0379	chr3	1795234	1979767	184534	51	1		0.0596303	CAU
CNV_0380	chr3	1795234	2079891	284658	78		1	0.0596303	CHI
CNV_0381	chr3	2284379	2403482	119104	37	1		0.0596303	CHI
CNV_0382	chr3	3860463	4102195	241733	78	1		0.0596303	CAU
CNV_0383	chr3	4025863	4326751	300889	92	1		0.0596303	CHI
CNV_0384	chr3	4096223	4326751	230529	71	1		0.0596303	CAU
CNV_0385	chr3	4121075	4326751	205677	61	1		0.0596303	CAU
CNV_0386	chr3	4137527	4326751	189225	57	1		0.0596303	CAU
CNV_0387	chr3	5467216	7196165	1728950	502		1	0.0596303	CAU
CNV_0388	chr3	5729294	6237847	508554	175		1	0.0596303	CHI
CNV_0389	chr3	6168812	6943207	774396	226		1	0.0596303	CAU
CNV_0390	chr3	7052524	7148002	95479	33	1		0.0596303	CAU
CNV_0391	chr3	7774831	7999019	224189	86	1		0.0596303	CAU
CNV_0392	chr3	7788180	8578243	790064	261		1	0.0596303	CHI
CNV_0393	chr3	8848953	9140840	291888	104		1	0.0596303	CAU
CNV_0394	chr3	10432314	10634768	202455	65		1	0.0596303	CAU
CNV_0395	chr3	11397319	11466305	68987	12	1		0.0596303	CAU
CNV_0396	chr3	12310816	12914829	604014	125		1	0.0596303	CAU
CNV_0397	chr3	18784236	18881327	97092	14		1	0.0596303	CHI
CNV_0398	chr3	21169645	21822602	652958	188	1		0.0596303	CAU
CNV_0399	chr3	21196353	21330242	133890	19		1	0.0596303	CAU
CNV_0400	chr3	22078922	22815411	736490	177		1	0.0596303	CHI
CNV_0401	chr3	23633034	23857469	224436	44		1	0.0596303	CAU
CNV_0402	chr3	33726022	33852903	126882	8	2		0.119261	CAU
CNV_0403	chr3	33726022	33875683	149662	9	1		0.0596303	CAU
CNV_0404	chr3	36034756	36228957	194202	71	2		0.119261	CHI
CNV_0405	chr3	36072742	36215909	143168	56	1		0.0596303	CHI
CNV_0406	chr3	36085869	36228957	143089	59	2		0.119261	CHI
CNV_0407	chr3	36110965	36228957	117993	54	1		0.0596303	CHI
CNV_0408	chr3	36246637	36272792	26156	8	1		0.0596303	CHI
CNV_0409	chr3	36246637	36302493	55857	16	1		0.0596303	CHI
CNV_0410	chr3	36491330	36630641	139312	23	1		0.0596303	CAU
CNV_0411	chr3	37924180	38001656	77477	16	1		0.0596303	CHI
CNV_0412	chr3	37924180	38039739	115560	18	1		0.0596303	CHI
CNV_0413	chr3	37924180	38051640	127461	19	1		0.0596303	CHI
CNV_0414	chr3	41028383	41120029	91647	27	1		0.0596303	CAU
CNV_0415	chr3	41559511	41718119	158609	29	1		0.0596303	CHI
CNV_0416	chr3	41697682	41852418	154737	22	1		0.0596303	CAU
CNV_0417	chr3	41915452	42051626	136175	17		1	0.0596303	CHI
CNV_0418	chr3	44552617	44718997	166381	13	1		0.0596303	CAU
CNV_0419	chr3	44552617	44750329	197713	17	1		0.0596303	CAU
CNV_0420	chr3	47755721	47987801	232081	18		1	0.0596303	CHI
CNV_0421	chr3	48702116	48812186	110071	6	13		0.775194	CAU
CNV_0422	chr3	48702116	48899904	197789	7	3		0.178891	CAU
CNV_0423	chr3	48702116	48947355	245240	8	1		0.0596303	CAU
CNV_0424	chr3	48727658	48899904	172247	5	1		0.0596303	CAU
CNV_0425	chr3	48899904	49063116	163213	6		2	0.119261	CAU
CNV_0426	chr3	49621985	49745036	123052	16		1	0.0596303	CHI
CNV_0427	chr3	49621985	49870085	248101	25		1	0.0596303	CAU
CNV_0428	chr3	51509761	51678104	168344	8	1		0.0596303	CHI
CNV_0429	chr3	52926195	53086109	159915	20	1		0.0596303	CHI
CNV_0430	chr3	52940295	53045915	105621	12	1		0.0596303	CAU
CNV_0431	chr3	52940295	53100962	160668	23	1		0.0596303	CAU
CNV_0432	chr3	52957199	53086109	128911	18	1		0.0596303	CAU
CNV_0433	chr3	57580337	57746762	166426	13	1		0.0596303	CHI
CNV_0434	chr3	59932870	60255783	322914	152	1		0.0596303	CHI
CNV_0435	chr3	65089529	65172526	82998	36		1	0.0596303	CAU
CNV_0436	chr3	75146328	75362679	216352	30	1		0.0596303	CHI
CNV_0437	chr3	75446248	75722584	276337	23	3		0.178891	CAU
CNV_0438	chr3	75535509	75678008	142500	9	4		0.238521	CAU
CNV_0439	chr3	75535509	75691178	155670	10	6		0.357782	CAU
CNV_0440	chr3	75535509	75706028	170520	11	3		0.178891	CAU
CNV_0441	chr3	75535509	75722584	187076	12	7		0.417412	CAU
CNV_0442	chr3	75621533	75722584	101052	8	3		0.178891	CAU
CNV_0443	chr3	75678008	75879418	201411	19		2	0.119261	CHI
CNV_0444	chr3	75678008	75960494	282487	23		1	0.0596303	CHI
CNV_0445	chr3	75678008	75973756	295749	24		1	0.0596303	CHI
CNV_0446	chr3	75759272	75879418	120147	15		5	0.298151	CHI
CNV_0447	chr3	75973756	75973756	1	1	81	112	11.5086	CAU/CHI
CNV_0448	chr3	78891806	79124765	232960	32	1		0.0596303	CAU
CNV_0449	chr3	80343870	83447690	3103821	431		1	0.0596303	CAU
CNV_0450	chr3	80549171	80731829	182659	45	1		0.0596303	CAU
CNV_0451	chr3	80568047	80762242	194196	40	1		0.0596303	CAU
CNV_0452	chr3	81549644	81702278	152635	26	1		0.0596303	CHI
CNV_0453	chr3	83226498	84578809	1352312	105	1		0.0596303	CHI
CNV_0454	chr3	83909545	84578809	669265	63		1	0.0596303	CHI
CNV_0455	chr3	89718321	89994452	276132	26	1		0.0596303	CHI
CNV_0456	chr3	90147205	90346746	199542	9	1		0.0596303	CAU
CNV_0457	chr3	90252295	90346746	94452	4	1		0.0596303	CAU
CNV_0458	chr3	95031169	95164179	133011	8	4	1	0.298151	CAU/CHI
CNV_0459	chr3	99907923	100722305	814383	171		1	0.0596303	CAU
CNV_0460	chr3	99977350	100435133	457784	99		1	0.0596303	CHI
CNV_0461	chr3	101659050	101860263	201214	29		1	0.0596303	CHI
CNV_0462	chr3	101727367	101910627	183261	24		1	0.0596303	CAU
CNV_0463	chr3	101782019	101962117	180099	28		2	0.119261	CAU
CNV_0464	chr3	102854612	102932423	77812	7		1	0.0596303	CAU
CNV_0465	chr3	105077688	105586566	508879	84		1	0.0596303	CHI
CNV_0466	chr3	109879346	110113810	234465	49	1		0.0596303	CAU
CNV_0467	chr3	112805709	113357716	552008	125		1	0.0596303	CAU
CNV_0468	chr3	118474291	118591841	117551	31	1		0.0596303	CHI
CNV_0469	chr3	119020129	119239225	219097	46	1		0.0596303	CHI
CNV_0470	chr3	137586618	137744442	157825	8	1		0.0596303	CAU
CNV_0471	chr3	142754914	143080236	325323	66		1	0.0596303	CHI
CNV_0472	chr3	143336624	143498288	161665	17		3	0.178891	CAU
CNV_0473	chr3	143391891	143498288	106398	16		1	0.0596303	CAU
CNV_0474	chr3	146178051	146387799	209749	28		1	0.0596303	CAU
CNV_0475	chr3	146926107	147268295	342189	67	1		0.0596303	CAU
CNV_0476	chr3	152897008	153113951	216944	37	1		0.0596303	CAU
CNV_0477	chr3	153079946	153301316	221371	37		1	0.0596303	CHI
CNV_0478	chr3	153533571	153663738	130168	19		1	0.0596303	CAU
CNV_0479	chr3	159503080	159692255	189176	23	1		0.0596303	CHI
CNV_0480	chr3	159601940	159908945	307006	48		1	0.0596303	CHI
CNV_0481	chr3	159782257	160117391	335135	56		1	0.0596303	CHI
CNV_0482	chr3	162830573	163066729	236157	62	1		0.0596303	CAU
CNV_0483	chr3	162830573	163132218	301646	70	1		0.0596303	CHI
CNV_0484	chr3	162929148	163057286	128139	30	1		0.0596303	CHI
CNV_0485	chr3	163366476	163499147	132672	30		1	0.0596303	CAU
CNV_0486	chr3	163627190	164687057	1059868	180	1		0.0596303	CAU
CNV_0487	chr3	163912263	163987369	75107	21	1		0.0596303	CHI
CNV_0488	chr3	163963299	163987369	24071	17	1		0.0596303	CHI
CNV_0489	chr3	164209134	164432687	223554	51		1	0.0596303	CAU
CNV_0490	chr3	164314027	164486742	172716	32	1		0.0596303	CHI
CNV_0491	chr3	164326215	164486742	160528	30	1		0.0596303	CHI
CNV_0492	chr3	164340339	164473931	133593	28	1		0.0596303	CHI
CNV_0493	chr3	165545058	165651859	106802	12	1		0.0596303	CAU
CNV_0494	chr3	167211170	167454380	243211	36	1		0.0596303	CHI
CNV_0495	chr3	175120093	175466916	346824	71		1	0.0596303	CAU
CNV_0496	chr3	178330290	178446223	115934	19		1	0.0596303	CHI
CNV_0497	chr3	189603442	189830439	226998	42	1		0.0596303	CAU
CNV_0498	chr3	192803637	193034181	230545	37	1		0.0596303	CAU
CNV_0499	chr3	194933315	195102699	169385	46		1	0.0596303	CAU
CNV_0500	chr3	195899423	196202608	303186	80		1	0.0596303	CHI
CNV_0501	chr3	196743569	196932371	188803	5		1	0.0596303	CAU
CNV_0502	chr3	196743569	196991485	247917	14	1	1	0.119261	CAU/CHI
CNV_0503	chr3	196922636	196969332	46697	11	7	2	0.536673	CAU/CHI
CNV_0504	chr3	196922636	196991485	68850	12	24	8	1.90817	CAU/CHI
CNV_0505	chr3	196922636	197023924	101289	15	5	2	0.417412	CAU/CHI
CNV_0506	chr3	196922636	197041569	118934	17	1	1	0.119261	CAU/CHI
CNV_0507	chr3	196922636	197071271	148636	19	2		0.119261	CHI
CNV_0508	chr3	196922636	199019698	2097063	189		1	0.0596303	CHI
CNV_0509	chr3	196922636	199063671	2141036	190		1	0.0596303	CHI
CNV_0510	chr3	197504456	197803594	299139	19		1	0.0596303	CHI
CNV_0511	chr3	197612588	197862466	249879	25		1	0.0596303	CHI
CNV_0512	chr4	19099	133439	114341	19		2	0.119261	CAU
CNV_0513	chr4	19099	234361	215263	22		1	0.0596303	CAU
CNV_0514	chr4	19099	292934	273836	23		1	0.0596303	CAU
CNV_0515	chr4	292934	435794	142861	8		1	0.0596303	CHI
CNV_0516	chr4	328851	542862	214012	17		1	0.0596303	CHI
CNV_0517	chr4	3121273	3276745	155473	32		1	0.0596303	CHI
CNV_0518	chr4	4093125	4133515	40391	5		1	0.0596303	CHI
CNV_0519	chr4	5031014	5160880	129867	48		1	0.0596303	CAU
CNV_0520	chr4	9048572	9083510	34939	5	1	2	0.178891	CHI
CNV_0521	chr4	9048572	9128192	79621	7	5	8	0.775194	CAU/CHI
CNV_0522	chr4	9048572	9197880	149309	9		10	0.596303	CAU/CHI
CNV_0523	chr4	9048572	9248676	200105	10		1	0.0596303	CAU
CNV_0524	chr4	9048572	9285384	236813	13		1	0.0596303	CHI
CNV_0525	chr4	9125009	9310259	185251	10		1	0.0596303	CHI
CNV_0526	chr4	9187035	10094700	907666	312		1	0.0596303	CHI
CNV_0527	chr4	9466981	9596875	129895	44		1	0.0596303	CAU
CNV_0528	chr4	10510524	10976621	466098	158		1	0.0596303	CAU
CNV_0529	chr4	10832639	11049753	217115	58	1		0.0596303	CHI
CNV_0530	chr4	12053746	12358377	304632	61		1	0.0596303	CAU
CNV_0531	chr4	14735706	15512506	776801	183		1	0.0596303	CHI
CNV_0532	chr4	14932453	15307006	374554	82		1	0.0596303	CAU
CNV_0533	chr4	18840742	18965208	124467	33		1	0.0596303	CAU
CNV_0534	chr4	20944165	21069246	125082	38	1		0.0596303	CHI
CNV_0535	chr4	27981812	28109512	127701	30	1		0.0596303	CAU
CNV_0536	chr4	28379403	28546480	167078	37	1		0.0596303	CAU
CNV_0537	chr4	28431048	28546480	115433	21	1		0.0596303	CAU
CNV_0538	chr4	29747285	29986956	239672	25	1		0.0596303	CAU
CNV_0539	chr4	31225440	32933565	1708126	223		1	0.0596303	CAU
CNV_0540	chr4	31895891	32175794	279904	62	1		0.0596303	CHI
CNV_0541	chr4	32029267	32514210	484944	76	1		0.0596303	CAU
CNV_0542	chr4	33061479	33467532	406054	57		1	0.0596303	CHI
CNV_0543	chr4	33711200	33790507	79308	13	1		0.0596303	CAU
CNV_0544	chr4	33943849	33993430	49582	6	1		0.0596303	CAU
CNV_0545	chr4	35227860	35467742	239883	60	1		0.0596303	CAU
CNV_0546	chr4	38954742	39063548	108807	15		1	0.0596303	CAU
CNV_0547	chr4	45907284	46160919	253636	36	1		0.0596303	CHI
CNV_0548	chr4	45954409	46160919	206511	26	1		0.0596303	CHI
CNV_0549	chr4	46004413	46160919	156507	21	1		0.0596303	CHI
CNV_0550	chr4	48722599	48904407	181809	17		1	0.0596303	CHI
CNV_0551	chr4	48781454	48904407	122954	15		1	0.0596303	CHI
CNV_0552	chr4	49334998	49334998	1	1	31	41	4.29338	CAU/CHI
CNV_0553	chr4	49334998	49350542	15545	3	52	73	7.45379	CAU/CHI
CNV_0554	chr4	49343368	49350542	7175	2	33	62	5.66488	CAU/CHI
CNV_0555	chr4	52539564	52621163	81600	15	2		0.119261	CAU/CHI
CNV_0556	chr4	52539564	52687528	147965	20	1		0.0596303	CAU
CNV_0557	chr4	52539564	53082235	542672	90		1	0.0596303	CAU
CNV_0558	chr4	57177237	57370514	193278	34	1		0.0596303	CHI
CNV_0559	chr4	60063008	61553844	1490837	264		1	0.0596303	CAU
CNV_0560	chr4	60909516	61105513	195998	36	1		0.0596303	CHI
CNV_0561	chr4	62742704	63414725	672022	106		1	0.0596303	CHI
CNV_0562	chr4	64158232	64623050	464819	67		1	0.0596303	CHI
CNV_0563	chr4	64310537	64825446	514910	70	1		0.0596303	CHI
CNV_0564	chr4	69213372	69318438	105067	3	123	390	30.5903	CAU/CHI
CNV_0565	chr4	69772009	70125769	353761	73	1		0.0596303	CHI
CNV_0566	chr4	72685072	72856674	171603	31	1		0.0596303	CHI
CNV_0567	chr4	79371196	79539951	168756	46	1		0.0596303	CAU
CNV_0568	chr4	79908771	80040746	131976	15	1		0.0596303	CAU
CNV_0569	chr4	87145926	87431427	285502	51		1	0.0596303	CHI
CNV_0570	chr4	87587780	87775623	187844	19	1		0.0596303	CAU
CNV_0571	chr4	92877597	93677775	800179	67		1	0.0596303	CAU
CNV_0572	chr4	94192124	94351775	159652	17	1		0.0596303	CHI
CNV_0573	chr4	94192124	94386667	194544	21	1		0.0596303	CAU
CNV_0574	chr4	94247276	94351775	104500	12	1		0.0596303	CHI
CNV_0575	chr4	99304504	99715177	410674	62		1	0.0596303	CAU
CNV_0576	chr4	99358017	99661778	303762	50		1	0.0596303	CAU
CNV_0577	chr4	102428849	102600539	171691	52	1		0.0596303	CHI
CNV_0578	chr4	102641076	102848910	207835	36	1		0.0596303	CAU
CNV_0579	chr4	105324444	105519391	194948	20	1		0.0596303	CAU
CNV_0580	chr4	105457150	105659646	202497	16		1	0.0596303	CHI
CNV_0581	chr4	105502954	105659646	156693	14		1	0.0596303	CHI
CNV_0582	chr4	106188754	107075920	887167	146	1		0.0596303	CHI
CNV_0583	chr4	106335105	106878346	543242	102	1		0.0596303	CHI
CNV_0584	chr4	108095102	108378513	283412	49		1	0.0596303	CHI
CNV_0585	chr4	110068756	110232094	163339	39		1	0.0596303	CAU
CNV_0586	chr4	113349925	113455310	105386	19		1	0.0596303	CHI
CNV_0587	chr4	115466969	115692313	225345	36	1		0.0596303	CHI
CNV_0588	chr4	117262991	118073986	810996	116		1	0.0596303	CAU
CNV_0589	chr4	117339706	117682554	342849	44	1		0.0596303	CAU
CNV_0590	chr4	117519452	117787061	267610	41		1	0.0596303	CAU
CNV_0591	chr4	122908404	123446495	538092	92		1	0.0596303	CAU
CNV_0592	chr4	129256638	129393119	136482	15	2		0.119261	CHI
CNV_0593	chr4	129256638	129418961	162324	16	3		0.178891	CHI
CNV_0594	chr4	129256638	129444069	187432	21	2		0.119261	CAU/CHI
CNV_0595	chr4	130113843	130270950	157108	24		1	0.0596303	CAU
CNV_0596	chr4	131387176	132144601	757426	133		1	0.0596303	CAU
CNV_0597	chr4	132320223	132483444	163222	23		1	0.0596303	CHI
CNV_0598	chr4	132320223	132688498	368276	44		1	0.0596303	CAU
CNV_0599	chr4	133884313	134144178	259866	68	1		0.0596303	CHI
CNV_0600	chr4	136991500	137197189	205690	29	1		0.0596303	CAU
CNV_0601	chr4	145132367	145448965	316599	37	1		0.0596303	CHI
CNV_0602	chr4	145146248	145389446	243199	35		1	0.0596303	CHI
CNV_0603	chr4	145241048	145389446	148399	26		1	0.0596303	CHI
CNV_0604	chr4	145310006	145389446	79441	12		1	0.0596303	CHI
CNV_0605	chr4	145538533	145716737	178205	39	1		0.0596303	CHI
CNV_0606	chr4	146280735	146385039	104305	8		1	0.0596303	CAU
CNV_0607	chr4	151705805	152209712	503908	42	1		0.0596303	CAU
CNV_0608	chr4	152050754	152383574	332821	25		1	0.0596303	CAU
CNV_0609	chr4	161104660	161250472	145813	28		1	0.0596303	CAU
CNV_0610	chr4	165850001	165937976	87976	25		1	0.0596303	CHI
CNV_0611	chr4	165964037	166284391	320355	75		1	0.0596303	CHI
CNV_0612	chr4	169054081	169310331	256251	36	1		0.0596303	CHI
CNV_0613	chr4	169116223	169227941	111719	28	1		0.0596303	CHI
CNV_0614	chr4	169181116	169310331	129216	15	1		0.0596303	CAU
CNV_0615	chr4	169189002	169310331	121330	14	1		0.0596303	CAU
CNV_0616	chr4	170414285	171250645	836361	119	1		0.0596303	CHI
CNV_0617	chr4	171639721	172096052	456332	87		1	0.0596303	CAU
CNV_0618	chr4	178492586	180195340	1702755	325		1	0.0596303	CHI
CNV_0619	chr4	183422855	183688502	265648	72		1	0.0596303	CAU
CNV_0620	chr4	186356136	186481047	124912	24		1	0.0596303	CHI
CNV_0621	chr4	186356136	186531208	175073	29		1	0.0596303	CHI
CNV_0622	chr4	186470022	186604417	134396	16	1		0.0596303	CHI
CNV_0623	chr4	186550346	186702382	152037	22		1	0.0596303	CHI
CNV_0624	chr4	187190246	187646115	455870	97	1		0.0596303	CHI
CNV_0625	chr4	187940305	188803889	863585	164	1		0.0596303	CHI
CNV_0626	chr4	188833028	189179335	346308	50	1		0.0596303	CAU
CNV_0627	chr4	188833028	189231522	398495	51	1		0.0596303	CAU
CNV_0628	chr4	189538747	190388994	850248	155		1	0.0596303	CAU
CNV_0629	chr4	189580553	189933461	352909	67		1	0.0596303	CHI
CNV_0630	chr4	189590885	189933461	342577	65		1	0.0596303	CHI
CNV_0631	chr4	189740532	190214620	474089	91	1		0.0596303	CHI
CNV_0632	chr4	189790534	189933461	142928	28		1	0.0596303	CHI
CNV_0633	chr4	189956973	190181529	224557	50		1	0.0596303	CHI
CNV_0634	chr4	190004148	190292664	288517	60		1	0.0596303	CAU
CNV_0635	chr4	190004148	191306043	1301896	196	1		0.0596303	CHI
CNV_0636	chr4	190041661	190259661	218001	55		1	0.0596303	CAU
CNV_0637	chr4	190203486	190259661	56176	15		1	0.0596303	CHI
CNV_0638	chr4	190227887	190636801	408915	74		1	0.0596303	CHI
CNV_0639	chr4	190292664	190979196	686533	108	1		0.0596303	CHI
CNV_0640	chr4	190310281	190979196	668916	107	1		0.0596303	CHI
CNV_0641	chr4	190773416	190979196	205781	26		1	0.0596303	CAU
CNV_0642	chr4	190799022	191306043	507022	50	1		0.0596303	CHI
CNV_0643	chr4	190917963	191152910	234948	34		1	0.0596303	CHI
CNV_0644	chr4	191078580	191306043	227464	23		1	0.0596303	CHI
CNV_0645	chr4	191290799	191306043	15245	2	1	1	0.119261	CHI
CNV_0646	chr5	81949	329200	247252	31		2	0.119261	CAU
CNV_0647	chr5	671586	876820	205235	26		1	0.0596303	CAU
CNV_0648	chr5	688709	843757	155049	16	1		0.0596303	CAU
CNV_0649	chr5	688709	876820	188112	20		1	0.0596303	CHI
CNV_0650	chr5	688709	916797	228089	22	1		0.0596303	CHI
CNV_0651	chr5	688709	937439	248731	27	1		0.0596303	CAU
CNV_0652	chr5	688709	949726	261018	28		1	0.0596303	CAU
CNV_0653	chr5	688709	972497	283789	30		1	0.0596303	CHI
CNV_0654	chr5	697552	876820	179269	19		1	0.0596303	CAU
CNV_0655	chr5	697552	905566	208015	20		1	0.0596303	CAU
CNV_0656	chr5	697552	949726	252175	27		1	0.0596303	CAU
CNV_0657	chr5	712605	876820	164216	17	1	1	0.119261	CAU/CHI
CNV_0658	chr5	712605	905566	192962	18		1	0.0596303	CAU
CNV_0659	chr5	712605	949726	237122	25		1	0.0596303	CAU
CNV_0660	chr5	734302	843757	109456	12		2	0.119261	CAU
CNV_0661	chr5	734302	876820	142519	16	3	11	0.834824	CAU/CHI
CNV_0662	chr5	734302	905566	171265	17	1	3	0.238521	CAU/CHI
CNV_0663	chr5	734302	916797	182496	18		1	0.0596303	CHI
CNV_0664	chr5	734302	927001	192700	21		4	0.238521	CAU/CHI
CNV_0665	chr5	734302	937439	203138	23		2	0.119261	CAU/CHI
CNV_0666	chr5	734302	949726	215425	24	1	8	0.536673	CAU/CHI
CNV_0667	chr5	734302	972497	238196	26		2	0.119261	CHI
CNV_0668	chr5	752190	876820	124631	14	1		0.0596303	CHI
CNV_0669	chr5	752190	905566	153377	15	2	3	0.298151	CHI
CNV_0670	chr5	752190	927001	174812	19		1	0.0596303	CHI
CNV_0671	chr5	752190	949726	197537	22		2	0.119261	CHI
CNV_0672	chr5	752190	972497	220308	24		1	0.0596303	CHI
CNV_0673	chr5	771021	876820	105800	13		6	0.357782	CAU/CHI
CNV_0674	chr5	771021	905566	134546	14	1	1	0.119261	CHI
CNV_0675	chr5	771021	927001	155981	18		2	0.119261	CAU/CHI
CNV_0676	chr5	771021	937439	166419	20		1	0.0596303	CHI
CNV_0677	chr5	771021	949726	178706	21		8	0.477042	CAU/CHI
CNV_0678	chr5	784584	876820	92237	11		1	0.0596303	CHI
CNV_0679	chr5	784584	927001	142418	16		1	0.0596303	CHI
CNV_0680	chr5	784584	937439	152856	18		2	0.119261	CHI
CNV_0681	chr5	784584	949726	165143	19		1	0.0596303	CHI
CNV_0682	chr5	796547	927001	130455	15		1	0.0596303	CHI
CNV_0683	chr5	1107831	1269775	161945	19		2	0.119261	CHI
CNV_0684	chr5	7799427	8972349	1172923	336		1	0.0596303	CHI
CNV_0685	chr5	10251605	10335396	83792	23		1	0.0596303	CAU
CNV_0686	chr5	11756037	12362601	606565	110		1	0.0596303	CAU
CNV_0687	chr5	12409700	13465248	1055549	124		1	0.0596303	CAU
CNV_0688	chr5	15675075	15810839	135765	30	1		0.0596303	CAU
CNV_0689	chr5	15675075	15850628	175554	33	2		0.119261	CAU
CNV_0690	chr5	15693331	15810839	117509	25	2		0.119261	CAU
CNV_0691	chr5	15693331	15868413	175083	29	1		0.0596303	CAU
CNV_0692	chr5	15733744	15810839	77096	19	2		0.119261	CAU
CNV_0693	chr5	15733744	15850628	116885	22	2		0.119261	CAU
CNV_0694	chr5	17409166	17649730	240565	22		1	0.0596303	CAU
CNV_0695	chr5	17437202	17564713	127512	14		1	0.0596303	CAU
CNV_0696	chr5	17647713	17931903	284191	44	1		0.0596303	CHI
CNV_0697	chr5	19058621	19500207	441587	62	1		0.0596303	CHI
CNV_0698	chr5	19181926	19269562	87637	13	1		0.0596303	CHI
CNV_0699	chr5	21564561	21735999	171439	23		1	0.0596303	CAU
CNV_0700	chr5	22734964	22904390	169427	22		1	0.0596303	CHI
CNV_0701	chr5	28956329	29064307	107979	37	1		0.0596303	CHI
CNV_0702	chr5	32083420	32273282	189863	30		1	0.0596303	CHI
CNV_0703	chr5	37527967	37677989	150023	20		1	0.0596303	CAU
CNV_0704	chr5	37589795	37789629	199835	26		1	0.0596303	CAU
CNV_0705	chr5	44760271	44998256	237986	22	1		0.0596303	CAU
CNV_0706	chr5	44776746	44939648	162903	18	1		0.0596303	CAU
CNV_0707	chr5	44836422	44998256	161835	17	1		0.0596303	CAU
CNV_0708	chr5	44836422	45056288	219867	18	1		0.0596303	CAU
CNV_0709	chr5	45615550	46419092	803543	26	4		0.238521	CHI
CNV_0710	chr5	45647745	45820696	172952	15	1		0.0596303	CAU
CNV_0711	chr5	45647745	45924421	276677	22	1		0.0596303	CAU
CNV_0712	chr5	45647745	46419092	771348	25	3		0.178891	CHI
CNV_0713	chr5	45666147	45820696	154550	14	1		0.0596303	CAU
CNV_0714	chr5	45666147	46419092	752946	24	1		0.0596303	CHI
CNV_0715	chr5	45691650	46419092	727443	22	1		0.0596303	CHI
CNV_0716	chr5	45867307	46419092	551786	10	1		0.0596303	CHI
CNV_0717	chr5	46135310	46210621	75312	2	24	2	1.55039	CAU/CHI
CNV_0718	chr5	46135310	46419092	283783	3	110	25	8.05009	CAU/CHI
CNV_0719	chr5	46210621	46419092	208472	2	19		1.13298	CAU/CHI
CNV_0720	chr5	46419092	46419092	1	1	253	26	16.6369	CAU/CHI
CNV_0721	chr5	49596616	49934585	337970	24		1	0.0596303	CHI
CNV_0722	chr5	50009789	50268956	259168	39		1	0.0596303	CAU
CNV_0723	chr5	68543391	68769454	226064	15	1		0.0596303	CHI
CNV_0724	chr5	68561819	68769454	207636	14	1		0.0596303	CHI
CNV_0725	chr5	68591120	68769454	178335	11	1		0.0596303	CHI
CNV_0726	chr5	73311766	73929900	618135	181		1	0.0596303	CAU
CNV_0727	chr5	79928959	80055809	126851	18	1		0.0596303	CAU
CNV_0728	chr5	80108358	80224521	116164	17		1	0.0596303	CHI
CNV_0729	chr5	83813535	83920759	107225	10	2		0.119261	CAU
CNV_0730	chr5	92293550	92501435	207886	35	1		0.0596303	CHI
CNV_0731	chr5	96069816	96320877	251062	62		2	0.119261	CAU
CNV_0732	chr5	96963814	97191010	227197	31	1		0.0596303	CAU
CNV_0733	chr5	96963814	97244313	280500	35	1		0.0596303	CAU
CNV_0734	chr5	97013319	97166192	152874	27	3		0.178891	CAU/CHI
CNV_0735	chr5	97013319	97244313	230995	32	1		0.0596303	CAU
CNV_0736	chr5	97421007	97538239	117233	20	1		0.0596303	CAU
CNV_0737	chr5	98869989	99164462	294474	38		1	0.0596303	CHI
CNV_0738	chr5	99528287	99692426	164140	26	1		0.0596303	CHI
CNV_0739	chr5	99528287	99843001	314715	34	1		0.0596303	CHI
CNV_0740	chr5	99550647	99692426	141780	23	1		0.0596303	CHI
CNV_0741	chr5	99596439	99766069	169631	16	1		0.0596303	CHI
CNV_0742	chr5	100563825	100710537	146713	37	1		0.0596303	CHI
CNV_0743	chr5	100563825	101207948	644124	136		1	0.0596303	CAU
CNV_0744	chr5	100797924	101066566	268643	45	1		0.0596303	CAU
CNV_0745	chr5	100875100	101044509	169410	33	1		0.0596303	CAU
CNV_0746	chr5	101307948	101541884	233937	42	1		0.0596303	CAU
CNV_0747	chr5	101326760	101541884	215125	40	1		0.0596303	CAU
CNV_0748	chr5	101900036	102157182	257147	60	1		0.0596303	CHI
CNV_0749	chr5	103802011	103967906	165896	30	1		0.0596303	CHI
CNV_0750	chr5	103943795	104145596	201802	45	1		0.0596303	CHI
CNV_0751	chr5	104040805	104616352	575548	93	1		0.0596303	CAU
CNV_0752	chr5	104506106	105061227	555122	81		1	0.0596303	CAU
CNV_0753	chr5	105593687	105848513	254827	18	1		0.0596303	CAU
CNV_0754	chr5	105646376	105818122	171747	10	1		0.0596303	CAU
CNV_0755	chr5	105691545	105848513	156969	12	2		0.119261	CAU
CNV_0756	chr5	105691545	105875766	184222	14	1		0.0596303	CAU
CNV_0757	chr5	105746085	105875766	129682	12	1	1	0.119261	CAU/CHI
CNV_0758	chr5	107735007	107982384	247378	37		1	0.0596303	CHI
CNV_0759	chr5	108317786	108653223	335438	48	1		0.0596303	CAU
CNV_0760	chr5	114614849	114849566	234718	59	1		0.0596303	CHI
CNV_0761	chr5	114669940	114762731	92792	34	1		0.0596303	CHI
CNV_0762	chr5	114669940	114787603	117664	39	1		0.0596303	CHI
CNV_0763	chr5	115517593	115697363	179771	73	1		0.0596303	CHI
CNV_0764	chr5	117791521	118009945	218425	50	1		0.0596303	CHI
CNV_0765	chr5	119011313	119703661	692349	119		1	0.0596303	CAU
CNV_0766	chr5	120597319	120717766	120448	18	1		0.0596303	CHI
CNV_0767	chr5	121620462	121854840	234379	48		1	0.0596303	CAU
CNV_0768	chr5	130083823	130588027	504205	58		1	0.0596303	CAU
CNV_0769	chr5	132199947	132312150	112204	16		1	0.0596303	CAU
CNV_0770	chr5	137316693	137428572	111880	10	1		0.0596303	CAU
CNV_0771	chr5	137428572	137626465	197894	13		2	0.119261	CAU
CNV_0772	chr5	138694271	138800989	106719	7		2	0.119261	CAU
CNV_0773	chr5	139842958	140071299	228342	31		1	0.0596303	CHI
CNV_0774	chr5	145177758	145265514	87757	22		1	0.0596303	CHI
CNV_0775	chr5	148717407	148869211	151805	35	1		0.0596303	CHI
CNV_0776	chr5	148934310	149135028	200719	53		1	0.0596303	CAU
CNV_0777	chr5	151401972	151513091	111120	57		1	0.0596303	CHI
CNV_0778	chr5	154724681	154891408	166728	59	1		0.0596303	CHI
CNV_0779	chr5	154761413	154856240	94828	44	1		0.0596303	CHI
CNV_0780	chr5	154761413	154875106	113694	48	1		0.0596303	CHI
CNV_0781	chr5	154795985	154891408	95424	38	1		0.0596303	CHI
CNV_0782	chr5	155433570	155584316	150747	33	1		0.0596303	CHI
CNV_0783	chr5	170286644	170443021	156378	15		1	0.0596303	CAU
CNV_0784	chr5	175503757	175570975	67219	18	1	1	0.119261	CAU/CHI
CNV_0785	chr5	176780625	176837482	56858	5		1	0.0596303	CHI
CNV_0786	chr5	177310254	177346265	36012	12	5		0.298151	CAU
CNV_0787	chr5	178532223	178847042	314820	77		1	0.0596303	CAU
CNV_0788	chr5	178627692	178894478	266787	56		1	0.0596303	CHI
CNV_0789	chr5	178682435	178863916	181482	47		1	0.0596303	CHI
CNV_0790	chr5	178682435	178949488	267054	55		1	0.0596303	CHI
CNV_0791	chr5	178702124	178863916	161793	42		1	0.0596303	CHI
CNV_0792	chr5	180068839	180177803	108965	22		1	0.0596303	CAU
CNV_0793	chr6	110391	279825	169435	38	1		0.0596303	CHI
CNV_0794	chr6	178750	844482	665733	168		1	0.0596303	CAU
CNV_0795	chr6	458015	908496	450482	119		1	0.0596303	CAU
CNV_0796	chr6	4174687	4451489	276803	100	1		0.0596303	CAU
CNV_0797	chr6	4917550	5057852	140303	50		1	0.0596303	CAU
CNV_0798	chr6	7140008	7284370	144363	29		1	0.0596303	CHI
CNV_0799	chr6	10555115	10683117	128003	31	1		0.0596303	CAU
CNV_0800	chr6	10649199	10800507	151309	26	1		0.0596303	CHI
CNV_0801	chr6	26705903	26862629	156727	17		1	0.0596303	CHI
CNV_0802	chr6	28033806	28186390	152585	35	1		0.0596303	CAU
CNV_0803	chr6	28959887	29139121	179235	30		1	0.0596303	CHI
CNV_0804	chr6	31456001	31636669	180669	65	1		0.0596303	CHI
CNV_0805	chr6	31487910	31563813	75904	36	3		0.178891	CHI
CNV_0806	chr6	31508914	31563813	54900	32	2		0.119261	CAU/CHI
CNV_0807	chr6	31520940	31563813	42874	31	5		0.298151	CHI
CNV_0808	chr6	31568122	31606716	38595	11	2		0.119261	CHI
CNV_0809	chr6	31568122	31624342	56221	13	2		0.119261	CAU/CHI
CNV_0810	chr6	31568122	31636669	68548	14	4		0.238521	CHI
CNV_0811	chr6	31568122	31650287	82166	15	1		0.0596303	CHI
CNV_0812	chr6	31568122	31664560	96439	16	1		0.0596303	CHI
CNV_0813	chr6	38279876	38453795	173920	40	1		0.0596303	CHI
CNV_0814	chr6	54407429	54536419	128991	22	1		0.0596303	CHI
CNV_0815	chr6	55459241	55623518	164278	38	2		0.119261	CHI
CNV_0816	chr6	57609008	57890220	281213	35		1	0.0596303	CAU
CNV_0817	chr6	57609008	57943536	334529	38		1	0.0596303	CAU
CNV_0818	chr6	57609008	58147198	538191	50		3	0.178891	CAU
CNV_0819	chr6	57804272	58147198	342927	20		1	0.0596303	CAU
CNV_0820	chr6	57859171	58147198	288028	17		1	0.0596303	CAU
CNV_0821	chr6	57890220	58262500	372281	21		1	0.0596303	CAU
CNV_0822	chr6	57966759	58147198	180440	12		1	0.0596303	CAU
CNV_0823	chr6	58398624	58573511	174888	16	1		0.0596303	CAU
CNV_0824	chr6	58507079	58885483	378405	38		1	0.0596303	CAU
CNV_0825	chr6	58560453	58885483	325031	30		1	0.0596303	CAU
CNV_0826	chr6	58669187	58885483	216297	22	1		0.0596303	CHI
CNV_0827	chr6	58693205	58885483	192279	21	1		0.0596303	CHI
CNV_0828	chr6	58760396	58885483	125088	15	2		0.119261	CHI
CNV_0829	chr6	58809855	58885483	75629	9	1		0.0596303	CHI
CNV_0830	chr6	58834383	62156241	3321859	25	1		0.0596303	CHI
CNV_0831	chr6	62030184	62156241	126058	18		3	0.178891	CAU
CNV_0832	chr6	62030184	62364427	334244	41		1	0.0596303	CAU
CNV_0833	chr6	62030184	62760137	729954	113		1	0.0596303	CAU
CNV_0834	chr6	62030184	62892232	862049	128		1	0.0596303	CAU
CNV_0835	chr6	62030184	62960796	930613	136		1	0.0596303	CAU
CNV_0836	chr6	62608387	62817818	209432	27	1		0.0596303	CHI
CNV_0837	chr6	62920352	63029224	108873	21		1	0.0596303	CAU
CNV_0838	chr6	63572152	63692223	120072	13	1		0.0596303	CHI
CNV_0839	chr6	65204550	65306692	102143	22		1	0.0596303	CHI
CNV_0840	chr6	65872602	66008777	136176	31	1		0.0596303	CAU
CNV_0841	chr6	66999063	67162197	163135	29	2		0.119261	CAU
CNV_0842	chr6	66999063	67180548	181486	33	1		0.0596303	CAU
CNV_0843	chr6	67034051	67138299	104249	24	3		0.178891	CAU
CNV_0844	chr6	67034051	67180548	146498	29	2		0.119261	CAU
CNV_0845	chr6	68197504	68677397	479894	71		1	0.0596303	CHI
CNV_0846	chr6	68241729	68474413	232685	36		1	0.0596303	CHI
CNV_0847	chr6	76900942	77262956	362015	61	1		0.0596303	CHI
CNV_0848	chr6	76974389	77262956	288568	46	1		0.0596303	CHI
CNV_0849	chr6	77031305	77262956	231652	27	1		0.0596303	CHI
CNV_0850	chr6	77172245	77352316	180072	30	1		0.0596303	CHI
CNV_0851	chr6	77606066	77883688	277623	64	1		0.0596303	CAU
CNV_0852	chr6	77781228	77939659	158432	35	1		0.0596303	CHI
CNV_0853	chr6	79202676	79747009	544334	87		1	0.0596303	CHI
CNV_0854	chr6	80142782	80388824	246043	71		1	0.0596303	CHI
CNV_0855	chr6	80163736	80388824	225089	66		1	0.0596303	CHI
CNV_0856	chr6	81389596	81498758	109163	29	1		0.0596303	CHI
CNV_0857	chr6	87493494	87657032	163539	21	1		0.0596303	CHI
CNV_0858	chr6	90364704	90702336	337633	59		1	0.0596303	CAU
CNV_0859	chr6	91979977	92219420	239444	27	1		0.0596303	CAU
CNV_0860	chr6	94041750	94278491	236742	51	1		0.0596303	CHI
CNV_0861	chr6	94425193	94832358	407166	68	1		0.0596303	CAU
CNV_0862	chr6	94497325	94649676	152352	28	1		0.0596303	CAU
CNV_0863	chr6	94579027	95313484	734458	134		1	0.0596303	CAU
CNV_0864	chr6	95335150	95730630	395481	59	1		0.0596303	CHI
CNV_0865	chr6	95393574	95616345	222772	45	2		0.119261	CHI
CNV_0866	chr6	95393574	95700100	306527	55	1		0.0596303	CAU
CNV_0867	chr6	95393574	95730630	337057	56	1		0.0596303	CAU
CNV_0868	chr6	95423513	95654462	230950	43	1		0.0596303	CAU
CNV_0869	chr6	95423513	95730630	307118	48	1		0.0596303	CHI
CNV_0870	chr6	95461811	95616345	154535	31	2		0.119261	CAU
CNV_0871	chr6	95461811	95654462	192652	37	1		0.0596303	CAU
CNV_0872	chr6	95474069	95616345	142277	28	1		0.0596303	CAU
CNV_0873	chr6	95474069	95730630	256562	39	1		0.0596303	CHI
CNV_0874	chr6	95498912	95730630	231719	33	2		0.119261	CHI
CNV_0875	chr6	95532723	95730630	197908	27	1		0.0596303	CAU
CNV_0876	chr6	97853965	98011949	157985	17	1		0.0596303	CAU
CNV_0877	chr6	98899980	100372844	1472865	315		1	0.0596303	CHI
CNV_0878	chr6	100434037	100716822	282786	42		1	0.0596303	CAU
CNV_0879	chr6	102071607	102526006	454400	78		1	0.0596303	CHI
CNV_0880	chr6	103537117	103797351	260235	49	1		0.0596303	CHI
CNV_0881	chr6	103858540	104282504	423965	92	1		0.0596303	CAU
CNV_0882	chr6	104388324	105180934	792611	135		1	0.0596303	CHI
CNV_0883	chr6	109165877	109490352	324476	49		1	0.0596303	CAU
CNV_0884	chr6	110052440	110232327	179888	45		1	0.0596303	CHI
CNV_0885	chr6	114398275	114671437	273163	51		1	0.0596303	CHI
CNV_0886	chr6	118823011	119218662	395652	63		2	0.119261	CAU/CHI
CNV_0887	chr6	120299557	120442077	142521	22		1	0.0596303	CHI
CNV_0888	chr6	123560693	124445468	884776	184		1	0.0596303	CAU
CNV_0889	chr6	124328981	124445468	116488	26	1		0.0596303	CAU
CNV_0890	chr6	129306876	129536583	229708	52		1	0.0596303	CAU
CNV_0891	chr6	129954780	130655077	700298	174		1	0.0596303	CAU
CNV_0892	chr6	140502701	141103111	600411	45	1		0.0596303	CAU
CNV_0893	chr6	142116008	142295669	179662	26	1		0.0596303	CHI
CNV_0894	chr6	150466102	150646187	180086	48		1	0.0596303	CHI
CNV_0895	chr6	150674152	150797287	123136	30		1	0.0596303	CHI
CNV_0896	chr6	151605972	151755869	149898	35		2	0.119261	CHI
CNV_0897	chr6	157270542	157559270	288729	53		1	0.0596303	CHI
CNV_0898	chr6	157342091	157559270	217180	44		1	0.0596303	CHI
CNV_0899	chr6	159137292	159407003	269712	51		1	0.0596303	CAU
CNV_0900	chr6	161733723	163229671	1495949	337	1		0.0596303	CHI
CNV_0901	chr6	162258949	162643460	384512	89	1		0.0596303	CHI
CNV_0902	chr6	162613838	163003903	390066	90		1	0.0596303	CHI
CNV_0903	chr6	162680359	162850905	170547	43	1		0.0596303	CAU
CNV_0904	chr6	162680359	162857701	177343	44		1	0.0596303	CAU
CNV_0905	chr6	162680359	162873592	193234	47		1	0.0596303	CAU
CNV_0906	chr6	162680359	163010452	330094	90		1	0.0596303	CAU
CNV_0907	chr6	162866163	163153974	287812	64	1		0.0596303	CHI
CNV_0908	chr6	166718207	167042359	324153	87	1		0.0596303	CAU
CNV_0909	chr6	167135730	167380182	244453	69	1		0.0596303	CAU
CNV_0910	chr6	167778631	168059105	280475	46		1	0.0596303	CAU
CNV_0911	chr6	168112476	168391715	279240	43		1	0.0596303	CAU
CNV_0912	chr6	168112476	168452631	340156	60		1	0.0596303	CAU
CNV_0913	chr6	168149390	168391715	242326	38		3	0.178891	CAU
CNV_0914	chr6	168149390	168414475	265086	43		2	0.119261	CAU
CNV_0915	chr6	168149390	168429846	280457	48		1	0.0596303	CAU
CNV_0916	chr6	168149390	168445626	296237	54		1	0.0596303	CAU
CNV_0917	chr6	168162394	168360724	198331	29		2	0.119261	CAU
CNV_0918	chr6	168162394	168391715	229322	34		2	0.119261	CAU
CNV_0919	chr6	168162394	168414475	252082	39		2	0.119261	CAU
CNV_0920	chr6	168174708	168378069	203362	29		1	0.0596303	CAU
CNV_0921	chr6	168174708	168414475	239768	37		1	0.0596303	CAU
CNV_0922	chr6	168205131	168360724	155594	25		3	0.178891	CAU
CNV_0923	chr6	168205131	168384699	179569	29		1	0.0596303	CAU
CNV_0924	chr6	168205131	168391715	186585	30		4	0.238521	CAU
CNV_0925	chr6	168205131	168401674	196544	33		2	0.119261	CAU
CNV_0926	chr6	168205131	168414475	209345	35		7	0.417412	CAU
CNV_0927	chr6	169007796	169206076	198281	59		1	0.0596303	CHI
CNV_0928	chr7	141322	294586	153265	41	1	3	0.238521	CAU/CHI
CNV_0929	chr7	568372	685996	117625	22	1		0.0596303	CAU
CNV_0930	chr7	1161916	1402617	240702	11		1	0.0596303	CHI
CNV_0931	chr7	1448862	1665806	216945	19		2	0.119261	CAU
CNV_0932	chr7	1505107	1622368	117262	13	1	1	0.119261	CAU
CNV_0933	chr7	1505107	1665806	160700	17		2	0.119261	CAU/CHI
CNV_0934	chr7	1505107	1709920	204814	26		2	0.119261	CAU
CNV_0935	chr7	1505107	1727542	222436	27		2	0.119261	CAU
CNV_0936	chr7	1659574	1775974	116401	21	1		0.0596303	CAU
CNV_0937	chr7	3156844	3354632	197789	48	1		0.0596303	CAU
CNV_0938	chr7	4082226	4387211	304986	76	2		0.119261	CAU/CHI
CNV_0939	chr7	4549788	5046362	496575	48		1	0.0596303	CHI
CNV_0940	chr7	5416386	5722612	306227	52		1	0.0596303	CHI
CNV_0941	chr7	5429076	5722612	293537	51		1	0.0596303	CHI
CNV_0942	chr7	6196040	6401482	205443	33		1	0.0596303	CHI
CNV_0943	chr7	6439741	6526934	87194	12		3	0.178891	CAU
CNV_0944	chr7	7376351	8337374	961024	258		1	0.0596303	CHI
CNV_0945	chr7	8941742	9134349	192608	48	1		0.0596303	CHI
CNV_0946	chr7	9482991	9600065	117075	24	1		0.0596303	CHI
CNV_0947	chr7	9823141	9902238	79098	25	1		0.0596303	CHI
CNV_0948	chr7	12036529	12183947	147419	33	1		0.0596303	CAU
CNV_0949	chr7	13853944	13989682	135739	40		1	0.0596303	CHI
CNV_0950	chr7	15124517	15400855	276339	57	1		0.0596303	CHI
CNV_0951	chr7	15145172	15294598	149427	35	1		0.0596303	CAU
CNV_0952	chr7	15145172	15312041	166870	37	1		0.0596303	CAU
CNV_0953	chr7	16078495	16213150	134656	47	2		0.119261	CHI
CNV_0954	chr7	16078495	16241347	162853	50	1		0.0596303	CHI
CNV_0955	chr7	16096761	16241347	144587	39	1		0.0596303	CHI
CNV_0956	chr7	16104505	16213150	108646	34	1		0.0596303	CHI
CNV_0957	chr7	16104505	16241347	136843	37	1		0.0596303	CHI
CNV_0958	chr7	16732684	17109275	376592	82		1	0.0596303	CAU
CNV_0959	chr7	16964698	17408359	443662	79		1	0.0596303	CHI
CNV_0960	chr7	17190997	17372509	181513	44		1	0.0596303	CHI
CNV_0961	chr7	25442447	25589617	147171	51	1		0.0596303	CAU
CNV_0962	chr7	35266418	35580972	314555	101		1	0.0596303	CHI
CNV_0963	chr7	37992590	38144574	151985	31	1		0.0596303	CHI
CNV_0964	chr7	39817522	39934919	117398	20		2	0.119261	CHI
CNV_0965	chr7	48554153	48719009	164857	38		1	0.0596303	CAU
CNV_0966	chr7	55665975	55811192	145218	9	1		0.0596303	CHI
CNV_0967	chr7	57010879	57730637	719759	91		3	0.178891	CAU
CNV_0968	chr7	57286821	57466015	179195	36		2	0.119261	CAU/CHI
CNV_0969	chr7	57286821	57582944	296124	43		1	0.0596303	CAU
CNV_0970	chr7	57542879	57730637	187759	12	1		0.0596303	CHI
CNV_0971	chr7	57611532	61076556	3465025	9	1		0.0596303	CHI
CNV_0972	chr7	61076556	61076556	1	1	6	5	0.655933	CHI
CNV_0973	chr7	61076556	61290456	213901	2	11	27	2.26595	CAU/CHI
CNV_0974	chr7	61076556	61547528	470973	4	1	1	0.119261	CAU/CHI
CNV_0975	chr7	61076556	61635018	558463	5	4	12	0.954085	CAU/CHI
CNV_0976	chr7	61076556	61830195	753640	7	2	1	0.178891	CHI
CNV_0977	chr7	61076556	61897846	821291	10		1	0.0596303	CHI
CNV_0978	chr7	61076556	62350279	1273724	33		1	0.0596303	CAU
CNV_0979	chr7	61290456	61290456	1	1	32	22	3.22004	CAU/CHI
CNV_0980	chr7	61290456	61547528	257073	3	1		0.0596303	CAU
CNV_0981	chr7	61290456	61635018	344563	4	5	7	0.715564	CAU/CHI
CNV_0982	chr7	61290456	61830195	539740	6	3	1	0.238521	CHI
CNV_0983	chr7	61524891	61635018	110128	3	36	7	2.5641	CAU/CHI
CNV_0984	chr7	61524891	61940382	415492	14		2	0.119261	CHI
CNV_0985	chr7	61524891	61961779	436889	18		1	0.0596303	CHI
CNV_0986	chr7	61524891	62150336	625446	29		6	0.357782	CAU/CHI
CNV_0987	chr7	61524891	62350279	825389	31		1	0.0596303	CAU
CNV_0988	chr7	61635018	61961779	326762	16		1	0.0596303	CHI
CNV_0989	chr7	62089596	62350279	260684	10	3		0.178891	CHI
CNV_0990	chr7	62150336	62350279	199944	3	4		0.238521	CHI
CNV_0991	chr7	62281083	62350279	69197	2	15	2	1.01371	CAU/CHI
CNV_0992	chr7	62908492	63032331	123840	19		1	0.0596303	CAU
CNV_0993	chr7	62963143	63032331	69189	12	1	1	0.119261	CAU/CHI
CNV_0994	chr7	63042247	63304740	262494	73	1	1	0.119261	CAU/CHI
CNV_0995	chr7	63042247	63464534	422288	90		1	0.0596303	CAU
CNV_0996	chr7	63165570	63464534	298965	70		1	0.0596303	CHI
CNV_0997	chr7	63235419	63464534	229116	38		1	0.0596303	CHI
CNV_0998	chr7	63449378	63576255	126878	17		1	0.0596303	CHI
CNV_0999	chr7	64172228	64362128	189901	29		1	0.0596303	CAU
CNV_1000	chr7	64172228	64512781	340554	30	12	4	0.954085	CAU/CHI
CNV_1001	chr7	71652094	71712945	60852	9	3	2	0.298151	CAU/CHI
CNV_1002	chr7	72200171	72249063	48893	7	1		0.0596303	CHI
CNV_1003	chr7	73182718	73416518	233801	17		1	0.0596303	CHI
CNV_1004	chr7	73513102	73734580	221479	5	3	1	0.238521	CAU/CHI
CNV_1005	chr7	73559909	73734580	174672	4	2	1	0.178891	CAU
CNV_1006	chr7	73734580	73734580	1	1	13	50	3.75671	CAU/CHI
CNV_1007	chr7	74730572	74730572	1	1	4	13	1.01371	CAU/CHI
CNV_1008	chr7	75781935	76210401	428467	39	4	5	0.536673	CAU/CHI
CNV_1009	chr7	75859448	76210401	350954	37		6	0.357782	CAU/CHI
CNV_1010	chr7	75914938	76210401	295464	31		2	0.119261	CHI
CNV_1011	chr7	75987230	76210401	223172	27		1	0.0596303	CAU
CNV_1012	chr7	76062226	76210401	148176	25		6	0.357782	CAU/CHI
CNV_1013	chr7	76085887	76210401	124515	19		1	0.0596303	CAU
CNV_1014	chr7	76137701	76210401	72701	13		2	0.119261	CAU
CNV_1015	chr7	78139988	78403978	263991	57	1		0.0596303	CHI
CNV_1016	chr7	83015496	83148084	132589	27	1		0.0596303	CAU
CNV_1017	chr7	83802831	83947528	144698	21	1		0.0596303	CAU
CNV_1018	chr7	91475800	91623593	147794	12		1	0.0596303	CHI
CNV_1019	chr7	99122077	99335658	213582	24		1	0.0596303	CHI
CNV_1020	chr7	100488915	100675233	186319	16		2	0.119261	CAU
CNV_1021	chr7	100525765	100656922	131158	14		1	0.0596303	CAU
CNV_1022	chr7	100525765	100675233	149469	15		1	0.0596303	CAU
CNV_1023	chr7	100525765	100743057	217293	30		1	0.0596303	CAU
CNV_1024	chr7	100525765	100771718	245954	36		2	0.119261	CAU
CNV_1025	chr7	104401158	104747193	346036	31		1	0.0596303	CHI
CNV_1026	chr7	106671892	106832398	160507	18		1	0.0596303	CHI
CNV_1027	chr7	108324347	108771684	447338	81	1		0.0596303	CHI
CNV_1028	chr7	110462028	110707542	245515	18	4		0.238521	CAU/CHI
CNV_1029	chr7	110488729	110707542	218814	16	1		0.0596303	CHI
CNV_1030	chr7	110514131	110707542	193412	14	1		0.0596303	CHI
CNV_1031	chr7	110575218	110793307	218090	16	1		0.0596303	CAU
CNV_1032	chr7	110707542	110824769	117228	8	1		0.0596303	CHI
CNV_1033	chr7	111593448	111856762	263315	39		1	0.0596303	CHI
CNV_1034	chr7	112933126	113258012	324887	35	1		0.0596303	CHI
CNV_1035	chr7	114357424	114486279	128856	18	1		0.0596303	CAU
CNV_1036	chr7	114620691	114798293	177603	25	1		0.0596303	CAU
CNV_1037	chr7	117533962	117710664	176703	26	1		0.0596303	CAU
CNV_1038	chr7	117533962	117730291	196330	28	1		0.0596303	CAU
CNV_1039	chr7	121840943	122383330	542388	105		1	0.0596303	CAU
CNV_1040	chr7	124889742	125301636	411895	98	1		0.0596303	CAU
CNV_1041	chr7	125695077	125950298	255222	50		1	0.0596303	CHI
CNV_1042	chr7	126090464	126318452	227989	40	1		0.0596303	CHI
CNV_1043	chr7	132231158	132481519	250362	37	1		0.0596303	CAU
CNV_1044	chr7	143009934	143304180	294247	54		1	0.0596303	CHI
CNV_1045	chr7	144901757	145291239	389483	39	1		0.0596303	CAU
CNV_1046	chr7	145242494	145938994	696501	136	1		0.0596303	CAU
CNV_1047	chr7	148752436	149284935	532500	56		1	0.0596303	CHI
CNV_1048	chr7	148998697	149214960	216264	20		1	0.0596303	CHI
CNV_1049	chr7	148998697	149284935	286239	25		1	0.0596303	CHI
CNV_1050	chr7	148998697	149343695	344999	26		1	0.0596303	CAU
CNV_1051	chr7	149050366	149214960	164595	15		1	0.0596303	CHI
CNV_1052	chr7	149050366	149243724	193359	16		1	0.0596303	CHI
CNV_1053	chr7	149050366	149267887	217522	18		1	0.0596303	CHI
CNV_1054	chr7	149050366	149284935	234570	20		5	0.298151	CHI
CNV_1055	chr7	149109696	149284935	175240	15		3	0.178891	CAU/CHI
CNV_1056	chr7	149189889	149284935	95047	8		1	0.0596303	CHI
CNV_1057	chr7	149745850	149992232	246383	54	1		0.0596303	CHI
CNV_1058	chr7	151187389	151324211	136823	14		1	0.0596303	CHI
CNV_1059	chr7	151227674	151447295	219622	19		1	0.0596303	CHI
CNV_1060	chr7	151937470	152175456	237987	37	1		0.0596303	CAU
CNV_1061	chr7	151937470	152210872	273403	43	1		0.0596303	CAU
CNV_1062	chr7	152268290	152537275	268986	77		1	0.0596303	CAU
CNV_1063	chr7	152867412	153165792	298381	47		1	0.0596303	CHI
CNV_1064	chr7	152899254	153165792	266539	46		6	0.357782	CAU/CHI
CNV_1065	chr7	152962526	153165792	203267	44		7	0.417412	CHI
CNV_1066	chr7	153324263	153371858	47596	27		1	0.0596303	CAU
CNV_1067	chr7	154004057	154111823	107767	40		1	0.0596303	CHI
CNV_1068	chr7	154053064	154502353	449290	152		1	0.0596303	CAU
CNV_1069	chr7	156212079	156309111	97033	28		1	0.0596303	CHI
CNV_1070	chr7	156463000	156716531	253532	46		1	0.0596303	CHI
CNV_1071	chr7	157212566	157334736	122171	32		1	0.0596303	CAU
CNV_1072	chr7	157884594	158129373	244780	49		1	0.0596303	CAU
CNV_1073	chr7	158191526	158347882	156357	23	1		0.0596303	CHI
CNV_1074	chr7	158303324	158413646	110323	14		1	0.0596303	CHI
CNV_1075	chr7	158471707	158626108	154402	27		1	0.0596303	CHI
CNV_1076	chr8	955780	1603101	647322	164		1	0.0596303	CAU
CNV_1077	chr8	1037318	1237670	200353	64	1		0.0596303	CHI
CNV_1078	chr8	1757869	1864887	107019	38		1	0.0596303	CHI
CNV_1079	chr8	1826738	2053440	226703	77		1	0.0596303	CAU
CNV_1080	chr8	2137112	2437323	300212	75		1	0.0596303	CHI
CNV_1081	chr8	2184741	2375383	190643	64		7	0.417412	CHI
CNV_1082	chr8	2184741	2390378	205638	66		1	0.0596303	CHI
CNV_1083	chr8	2184741	2404367	219627	67		9	0.536673	CHI
CNV_1084	chr8	2212703	2375383	162681	58		1	0.0596303	CHI
CNV_1085	chr8	2212703	2437323	224621	65		1	0.0596303	CHI
CNV_1086	chr8	2366165	2517853	151689	36		3	0.178891	CAU
CNV_1087	chr8	2434687	3115581	680895	222		1	0.0596303	CAU
CNV_1088	chr8	3104238	3292439	188202	83	1		0.0596303	CAU
CNV_1089	chr8	4528471	4663986	135516	59	1		0.0596303	CHI
CNV_1090	chr8	5123201	5221083	97883	52	1		0.0596303	CHI
CNV_1091	chr8	5365302	5638409	273108	148	1		0.0596303	CAU
CNV_1092	chr8	5655483	5930093	274611	141	1		0.0596303	CAU
CNV_1093	chr8	5748553	6168904	420352	230		1	0.0596303	CAU
CNV_1094	chr8	6013715	6211403	197689	83	1		0.0596303	CHI
CNV_1095	chr8	7222992	7278542	55551	2	376	197	34.1682	CAU/CHI
CNV_1096	chr8	8106541	8197154	90614	31		1	0.0596303	CAU
CNV_1097	chr8	8106541	8209852	103312	36		2	0.119261	CAU/CHI
CNV_1098	chr8	10928805	11621250	692446	175		1	0.0596303	CHI
CNV_1099	chr8	12039387	12040126	740	2	9		0.536673	CAU
CNV_1100	chr8	12039387	12286403	247017	8	8	4	0.715564	CAU/CHI
CNV_1101	chr8	12039387	12447312	407926	10		1	0.0596303	CAU
CNV_1102	chr8	12039387	12466379	426993	11	2	2	0.238521	CAU/CHI
CNV_1103	chr8	12039387	12487533	448147	12	1		0.0596303	CHI
CNV_1104	chr8	12264620	12286403	21784	6	257	238	29.517	CAU/CHI
CNV_1105	chr8	12264620	12447312	182693	8	20	18	2.26595	CAU/CHI
CNV_1106	chr8	12264620	12466379	201760	9	4	8	0.715564	CAU/CHI
CNV_1107	chr8	12264620	12487533	222914	10	4	2	0.357782	CAU/CHI
CNV_1108	chr8	12446597	12466379	19783	3	1		0.0596303	CAU
CNV_1109	chr8	12446597	12487533	40937	4	1		0.0596303	CHI
CNV_1110	chr8	12446597	12526350	79754	7	1		0.0596303	CHI
CNV_1111	chr8	13642515	13724575	82061	24	1		0.0596303	CAU
CNV_1112	chr8	14218917	14498282	279366	88	1		0.0596303	CAU
CNV_1113	chr8	15537788	16533862	996075	273		1	0.0596303	CHI
CNV_1114	chr8	15604101	15854246	250146	95	1		0.0596303	CHI
CNV_1115	chr8	15950536	16131941	181406	68	1		0.0596303	CHI
CNV_1116	chr8	15977382	16419849	442468	107		1	0.0596303	CHI
CNV_1117	chr8	15987084	16111218	124135	51	1		0.0596303	CAU
CNV_1118	chr8	15987084	16131941	144858	53	1		0.0596303	CAU
CNV_1119	chr8	16007451	16096116	88666	43	1		0.0596303	CAU
CNV_1120	chr8	16469779	16605490	135712	41	1		0.0596303	CAU
CNV_1121	chr8	18300156	18586760	286605	97		1	0.0596303	CHI
CNV_1122	chr8	20218747	20387149	168403	63		1	0.0596303	CHI
CNV_1123	chr8	31207801	31392134	184334	36		1	0.0596303	CHI
CNV_1124	chr8	31514214	31678918	164705	38	1		0.0596303	CAU
CNV_1125	chr8	34700480	35031792	331313	66		1	0.0596303	CHI
CNV_1126	chr8	38091099	38162915	71817	14	1		0.0596303	CHI
CNV_1127	chr8	38229372	38460911	231540	16		1	0.0596303	CHI
CNV_1128	chr8	39111924	39423310	311387	20	1		0.0596303	CAU
CNV_1129	chr8	39293436	39423310	129875	7	3		0.178891	CAU/CHI
CNV_1130	chr8	39326511	39423310	96800	4	40		2.38521	CAU/CHI
CNV_1131	chr8	39400098	39423310	23213	3	44		2.62373	CAU/CHI
CNV_1132	chr8	43071141	43277638	206498	16		1	0.0596303	CHI
CNV_1133	chr8	43146167	43539989	393823	26		1	0.0596303	CAU
CNV_1134	chr8	43146167	43639512	493346	28		1	0.0596303	CHI
CNV_1135	chr8	43480057	43820269	340213	11		1	0.0596303	CHI
CNV_1136	chr8	43528508	43820269	291762	10	1		0.0596303	CHI
CNV_1137	chr8	43618302	43820269	201968	8	9	1	0.596303	CHI
CNV_1138	chr8	43723519	43820269	96751	6	2	2	0.238521	CHI
CNV_1139	chr8	47043376	47113638	70263	6		1	0.0596303	CHI
CNV_1140	chr8	47043376	47405858	362483	13		1	0.0596303	CHI
CNV_1141	chr8	47113602	47309786	196185	8		1	0.0596303	CHI
CNV_1142	chr8	48367867	48414151	46285	6		1	0.0596303	CAU
CNV_1143	chr8	49108173	49438908	330736	27		1	0.0596303	CHI
CNV_1144	chr8	53734627	53972817	238191	43		1	0.0596303	CHI
CNV_1145	chr8	56942219	57054784	112566	39		1	0.0596303	CAU
CNV_1146	chr8	56942219	57067684	125466	40		1	0.0596303	CAU
CNV_1147	chr8	58377571	58629628	252058	57		1	0.0596303	CHI
CNV_1148	chr8	58452601	58724117	271517	60		1	0.0596303	CAU
CNV_1149	chr8	69551771	70042740	490970	79		1	0.0596303	CAU
CNV_1150	chr8	73700768	74128325	427558	113		1	0.0596303	CAU
CNV_1151	chr8	76364801	76492706	127906	24		1	0.0596303	CHI
CNV_1152	chr8	80216654	80408224	191571	45	1		0.0596303	CHI
CNV_1153	chr8	86910517	87162391	251875	31		1	0.0596303	CHI
CNV_1154	chr8	87256056	87433354	177299	34		1	0.0596303	CAU
CNV_1155	chr8	89617838	90017741	399904	52	1		0.0596303	CHI
CNV_1156	chr8	92147433	92269178	121746	13	2		0.119261	CHI
CNV_1157	chr8	92147433	92297693	150261	17	4		0.238521	CHI
CNV_1158	chr8	94906986	95002016	95031	18	1		0.0596303	CHI
CNV_1159	chr8	94906986	95019897	112912	19	1		0.0596303	CHI
CNV_1160	chr8	99705405	100260959	555555	22		1	0.0596303	CHI
CNV_1161	chr8	99817691	100014623	196933	11	1		0.0596303	CHI
CNV_1162	chr8	100093623	100260959	167337	10	4		0.238521	CHI
CNV_1163	chr8	100115868	100260959	145092	9	3		0.178891	CHI
CNV_1164	chr8	100143528	100260959	117432	8	20		1.19261	CAU/CHI
CNV_1165	chr8	100181088	100260959	79872	7	10		0.596303	CAU/CHI
CNV_1166	chr8	115731770	115963575	231806	48		1	0.0596303	CHI
CNV_1167	chr8	131617749	131832588	214840	70		1	0.0596303	CAU
CNV_1168	chr8	132770686	132864960	94275	27	1		0.0596303	CHI
CNV_1169	chr8	135703187	135858400	155214	47		1	0.0596303	CHI
CNV_1170	chr8	137661228	137769019	107792	25	1		0.0596303	CAU
CNV_1171	chr8	137696328	137956153	259826	78	3		0.178891	CAU
CNV_1172	chr8	137696328	137980282	283955	81	7		0.417412	CAU/CHI
CNV_1173	chr8	137696328	138004120	307793	85	3		0.178891	CAU
CNV_1174	chr8	137702279	137980282	278004	79	1		0.0596303	CAU
CNV_1175	chr8	137715592	137956153	240562	72	2		0.119261	CAU
CNV_1176	chr8	137715592	137980282	264691	75	14		0.834824	CAU
CNV_1177	chr8	137726741	137935960	209220	67	1		0.0596303	CAU
CNV_1178	chr8	137726741	137956153	229413	71	11		0.655933	CAU
CNV_1179	chr8	137726741	137980282	253542	74	5		0.298151	CAU
CNV_1180	chr8	137789577	137918625	129049	46	1		0.0596303	CAU
CNV_1181	chr8	137923702	138050665	126964	32	1		0.0596303	CAU
CNV_1182	chr8	138360536	138765842	405307	139		1	0.0596303	CHI
CNV_1183	chr8	138779167	139361942	582776	195		1	0.0596303	CAU
CNV_1184	chr8	143899694	143999285	99592	20		1	0.0596303	CAU
CNV_1185	chr8	146225933	146264218	38286	4		3	0.178891	CAU/CHI
CNV_1186	chr9	30910	36431	5522	2	63	3	3.9356	CAU/CHI
CNV_1187	chr9	30910	68775	37866	3	35	2	2.20632	CAU/CHI
CNV_1188	chr9	30910	193481	162572	8		1	0.0596303	CAU
CNV_1189	chr9	30910	244327	213418	21		1	0.0596303	CAU
CNV_1190	chr9	30910	307370	276461	41		1	0.0596303	CHI
CNV_1191	chr9	68775	464928	396154	98		1	0.0596303	CAU
CNV_1192	chr9	500546	766349	265804	111		1	0.0596303	CAU
CNV_1193	chr9	955006	1301310	346305	133		1	0.0596303	CAU
CNV_1194	chr9	973255	1301310	328056	131		1	0.0596303	CHI
CNV_1195	chr9	4048403	4648662	600260	225		1	0.0596303	CAU
CNV_1196	chr9	6054103	6437439	383337	87	1		0.0596303	CHI
CNV_1197	chr9	6592066	6694475	102410	38	1		0.0596303	CHI
CNV_1198	chr9	6835101	7236606	401506	178	1		0.0596303	CHI
CNV_1199	chr9	7999571	8177876	178306	50	1		0.0596303	CAU
CNV_1200	chr9	8875088	8977006	101919	30	1		0.0596303	CAU
CNV_1201	chr9	9186248	9523062	336815	108	1		0.0596303	CHI
CNV_1202	chr9	9897839	10175596	277758	104	1		0.0596303	CHI
CNV_1203	chr9	10764641	12356992	1592352	356		1	0.0596303	CAU
CNV_1204	chr9	11064233	11231301	167069	42	1		0.0596303	CHI
CNV_1205	chr9	11635592	11903220	267629	60	1		0.0596303	CAU
CNV_1206	chr9	11666182	11864502	198321	53	1		0.0596303	CAU
CNV_1207	chr9	11771469	12396559	625091	137	1		0.0596303	CHI
CNV_1208	chr9	11792691	12129870	337180	63	1		0.0596303	CAU
CNV_1209	chr9	11858796	12129870	271075	53	1		0.0596303	CAU
CNV_1210	chr9	11858796	12233401	374606	73	1		0.0596303	CAU
CNV_1211	chr9	11891376	12008371	116996	22	2		0.119261	CHI
CNV_1212	chr9	11891376	12089364	197989	43	1		0.0596303	CHI
CNV_1213	chr9	11891376	12155146	263771	55	1		0.0596303	CHI
CNV_1214	chr9	11891376	12193586	302211	64	1		0.0596303	CHI
CNV_1215	chr9	11891376	12396559	505184	114	1		0.0596303	CHI
CNV_1216	chr9	11936421	12061175	124755	31	1		0.0596303	CAU
CNV_1217	chr9	11936421	12072380	135960	33	1		0.0596303	CAU
CNV_1218	chr9	11936421	12089364	152944	40	1		0.0596303	CAU
CNV_1219	chr9	11936421	12129870	193450	47	1		0.0596303	CAU
CNV_1220	chr9	11936421	12172768	236348	57	1		0.0596303	CHI
CNV_1221	chr9	11936421	12193586	257166	61	3		0.178891	CHI
CNV_1222	chr9	11969040	12193586	224547	54	1		0.0596303	CAU
CNV_1223	chr9	11994346	12089364	95019	27	1		0.0596303	CHI
CNV_1224	chr9	12144939	12451648	306710	73	1		0.0596303	CHI
CNV_1225	chr9	12346679	12451648	104970	27	1		0.0596303	CAU
CNV_1226	chr9	14915706	15022733	107028	13	1		0.0596303	CHI
CNV_1227	chr9	17544809	17797508	252700	101	1		0.0596303	CHI
CNV_1228	chr9	18231747	18353377	121631	34		1	0.0596303	CHI
CNV_1229	chr9	23285433	23479527	194095	41	1		0.0596303	CAU
CNV_1230	chr9	24424206	24554198	129993	17	1		0.0596303	CAU
CNV_1231	chr9	24449843	24534893	85051	14	1		0.0596303	CAU
CNV_1232	chr9	24449843	24554198	104356	16	1		0.0596303	CAU
CNV_1233	chr9	26216392	26434299	217908	52	2		0.119261	CAU
CNV_1234	chr9	26680740	26767704	86965	28	1		0.0596303	CHI
CNV_1235	chr9	26775734	26832670	56937	10	1		0.0596303	CHI
CNV_1236	chr9	28154681	28370244	215564	51	1		0.0596303	CAU
CNV_1237	chr9	28550130	28771847	221718	47	1		0.0596303	CAU
CNV_1238	chr9	28550130	28787505	237376	55	1		0.0596303	CHI
CNV_1239	chr9	28577774	28743170	165397	37	1		0.0596303	CAU
CNV_1240	chr9	28642515	28743170	100656	35	1		0.0596303	CAU
CNV_1241	chr9	28642515	28787505	144991	49	1		0.0596303	CHI
CNV_1242	chr9	29877375	29981403	104029	25	1		0.0596303	CAU
CNV_1243	chr9	30136063	30582305	446243	97		1	0.0596303	CHI
CNV_1244	chr9	30148554	30416131	267578	57	1		0.0596303	CHI
CNV_1245	chr9	30388367	30582305	193939	43	1		0.0596303	CAU
CNV_1246	chr9	30435000	30582305	147306	39	1		0.0596303	CAU
CNV_1247	chr9	30435000	30611116	176117	41	1		0.0596303	CAU
CNV_1248	chr9	30494349	30626428	132080	33	1		0.0596303	CAU
CNV_1249	chr9	31884144	32156137	271994	82	1		0.0596303	CAU
CNV_1250	chr9	31960533	32106520	145988	61	1		0.0596303	CAU
CNV_1251	chr9	42525734	42525734	1	1	53	125	10.6142	CAU/CHI
CNV_1252	chr9	42525734	42937560	411827	2	2	2	0.238521	CAU/CHI
CNV_1253	chr9	42525734	42960665	434932	4	5	6	0.655933	CAU/CHI
CNV_1254	chr9	42525734	43618057	1092324	6	18		1.07335	CAU/CHI
CNV_1255	chr9	42525734	43951965	1426232	10	1	1	0.119261	CHI
CNV_1256	chr9	42525734	44108554	1582821	11	6	3	0.536673	CAU/CHI
CNV_1257	chr9	42937560	42937560	1	1	70	55	7.45379	CAU/CHI
CNV_1258	chr9	42937560	42960665	23106	3	59	82	8.40787	CAU/CHI
CNV_1259	chr9	42937560	43618057	680498	5	46	26	4.29338	CAU/CHI
CNV_1260	chr9	42937560	43883444	945885	8		1	0.0596303	CAU
CNV_1261	chr9	42937560	43951965	1014406	9	6	13	1.13298	CAU/CHI
CNV_1262	chr9	42937560	44108554	1170995	10	4	2	0.357782	CAU/CHI
CNV_1263	chr9	42937610	42960665	23056	2	27	9	2.14669	CAU/CHI
CNV_1264	chr9	42937610	43618057	680448	4	17	19	2.14669	CAU/CHI
CNV_1265	chr9	42937610	43951965	1014356	8	3	1	0.238521	CAU/CHI
CNV_1266	chr9	42937610	44108554	1170945	9	4	8	0.715564	CAU/CHI
CNV_1267	chr9	43617278	43618057	780	2	120	98	12.9994	CAU/CHI
CNV_1268	chr9	43617278	43951965	334688	6	28	13	2.44484	CAU/CHI
CNV_1269	chr9	43617278	44108554	491277	7	11	23	2.02743	CAU/CHI
CNV_1270	chr9	43847424	43883444	36021	3	1		0.0596303	CAU
CNV_1271	chr9	43847424	43951965	104542	4	119	52	10.1968	CAU/CHI
CNV_1272	chr9	43847424	44108554	261131	5	66	52	7.03637	CAU/CHI
CNV_1273	chr9	44108554	44108554	1	1	46	101	8.76565	CAU/CHI
CNV_1274	chr9	64197638	64214598	16961	3	56	65	7.21527	CAU/CHI
CNV_1275	chr9	64197638	66714351	2516714	4	7	5	0.715564	CAU/CHI
CNV_1276	chr9	64197638	66930291	2732654	5	4	21	1.49076	CAU/CHI
CNV_1277	chr9	64197638	67354917	3157280	6	1	6	0.417412	CAU/CHI
CNV_1278	chr9	64197638	67730415	3532778	7	4	20	1.43113	CAU/CHI
CNV_1279	chr9	66714351	66714351	1	1	43	20	3.75671	CAU/CHI
CNV_1280	chr9	66714351	66930291	215941	2	1	26	1.61002	CAU/CHI
CNV_1281	chr9	66714351	67354917	640567	3	6	4	0.596303	CAU/CHI
CNV_1282	chr9	66714351	67730415	1016065	4	7	6	0.775194	CAU/CHI
CNV_1283	chr9	66930291	66930291	1	1	2	75	4.59153	CAU/CHI
CNV_1284	chr9	66930291	67354917	424627	2	10	12	1.31187	CAU/CHI
CNV_1285	chr9	66930291	67730415	800125	3	20	17	2.20632	CAU/CHI
CNV_1286	chr9	67354917	67354917	1	1	196	33	13.6553	CAU/CHI
CNV_1287	chr9	67354917	67730415	375499	2	55	17	4.29338	CAU/CHI
CNV_1288	chr9	67730415	67730415	1	1	24	26	2.98151	CAU/CHI
CNV_1289	chr9	71152771	71513163	360393	81		1	0.0596303	CAU
CNV_1290	chr9	75126299	75745271	618973	159	1		0.0596303	CAU
CNV_1291	chr9	89487602	89799146	311545	69		1	0.0596303	CHI
CNV_1292	chr9	89759125	90153782	394658	107		1	0.0596303	CAU
CNV_1293	chr9	94300989	94588754	287766	63	1		0.0596303	CHI
CNV_1294	chr9	102910896	103476993	566098	106	1		0.0596303	CAU
CNV_1295	chr9	111427748	111601185	173438	44		1	0.0596303	CAU
CNV_1296	chr9	116044647	116435359	390713	99		1	0.0596303	CAU
CNV_1297	chr9	120685655	120810962	125308	26	1		0.0596303	CAU
CNV_1298	chr9	122223977	122519331	295355	74	1		0.0596303	CAU
CNV_1299	chr9	128719719	128964356	244638	14		1	0.0596303	CHI
CNV_1300	chr9	135343106	135560182	217077	54		1	0.0596303	CAU
CNV_1301	chr9	135377617	135501721	124105	33		1	0.0596303	CAU
CNV_1302	chr9	135377617	135536368	158752	36		1	0.0596303	CAU
CNV_1303	chr9	135377617	135552940	175324	41		1	0.0596303	CAU
CNV_1304	chr9	135394816	135501721	106906	31		1	0.0596303	CAU
CNV_1305	chr9	136732049	136883803	151755	10		1	0.0596303	CAU
CNV_1306	chr9	136732049	136936239	204191	12		1	0.0596303	CAU
CNV_1307	chr9	136789512	136883803	94292	7		1	0.0596303	CAU
CNV_1308	chr9	137173001	137722643	549643	12		1	0.0596303	CHI
CNV_1309	chr10	101955	433074	331120	45		1	0.0596303	CAU
CNV_1310	chr10	2066253	2247286	181034	72		1	0.0596303	CHI
CNV_1311	chr10	6689941	6885786	195846	75	1		0.0596303	CAU
CNV_1312	chr10	6739779	6839136	99358	49		2	0.119261	CHI
CNV_1313	chr10	6739779	6858589	118811	55		1	0.0596303	CHI
CNV_1314	chr10	6739779	6885786	146008	62		2	0.119261	CHI
CNV_1315	chr10	7585946	7815172	229227	71		1	0.0596303	CAU
CNV_1316	chr10	12404212	12563135	158924	37	1		0.0596303	CHI
CNV_1317	chr10	15097764	15288172	190409	32		1	0.0596303	CHI
CNV_1318	chr10	20786206	20949210	163005	46	1		0.0596303	CHI
CNV_1319	chr10	22001870	22187429	185560	7		1	0.0596303	CAU
CNV_1320	chr10	25381004	26204413	823410	201		1	0.0596303	CAU
CNV_1321	chr10	27199996	27358782	158787	41	1		0.0596303	CAU
CNV_1322	chr10	27550197	27799912	249716	57	1		0.0596303	CAU
CNV_1323	chr10	27572696	27785476	212781	51	1		0.0596303	CAU
CNV_1324	chr10	27587055	27785476	198422	49	1		0.0596303	CAU
CNV_1325	chr10	27640386	27758847	118462	35	2		0.119261	CAU
CNV_1326	chr10	34731325	35483046	751722	116		1	0.0596303	CHI
CNV_1327	chr10	35190200	35776321	586122	68		1	0.0596303	CAU
CNV_1328	chr10	35252155	35483046	230892	31		1	0.0596303	CAU
CNV_1329	chr10	38245839	39064552	818714	83		1	0.0596303	CAU
CNV_1330	chr10	38961358	39064552	103195	6	4	1	0.298151	CHI
CNV_1331	chr10	41753546	41753546	1	1	17	17	2.02743	CAU/CHI
CNV_1332	chr10	41753546	42002139	248594	3	14	7	1.25224	CAU/CHI
CNV_1333	chr10	41753546	42186291	432746	6		2	0.119261	CHI
CNV_1334	chr10	41956473	42002139	45667	2	2		0.119261	CAU
CNV_1335	chr10	44497660	44732650	234991	64		1	0.0596303	CAU
CNV_1336	chr10	44523123	44662366	139244	42		1	0.0596303	CAU
CNV_1337	chr10	44538398	44662366	123969	38		1	0.0596303	CAU
CNV_1338	chr10	45344626	45536421	191796	17	1		0.0596303	CHI
CNV_1339	chr10	45362938	45536421	173484	14	2		0.119261	CAU/CHI
CNV_1340	chr10	45392878	45536421	143544	9	2		0.119261	CAU
CNV_1341	chr10	46363383	46557002	193620	20	43	66	6.4997	CAU/CHI
CNV_1342	chr10	46363383	47212082	848700	53	6	51	3.39893	CAU/CHI
CNV_1343	chr10	46363383	47485249	1121867	54		3	0.178891	CAU/CHI
CNV_1344	chr10	47030119	47212082	181964	33	6	62	4.05486	CAU/CHI
CNV_1345	chr10	47030119	47485249	455131	34	1	3	0.238521	CAU/CHI
CNV_1346	chr10	47485249	47485249	1	1	7	4	0.655933	CAU/CHI
CNV_1347	chr10	49033015	49101101	68087	19		1	0.0596303	CHI
CNV_1348	chr10	49033015	49121003	87989	25		1	0.0596303	CHI
CNV_1349	chr10	49279184	49817088	537905	192		1	0.0596303	CAU
CNV_1350	chr10	51162308	51256520	94213	12	1	1	0.119261	CAU/CHI
CNV_1351	chr10	51455332	51493715	38384	9		5	0.298151	CAU/CHI
CNV_1352	chr10	54086531	54215596	129066	40		1	0.0596303	CHI
CNV_1353	chr10	56233486	56377880	144395	22		1	0.0596303	CHI
CNV_1354	chr10	56285230	57028802	743573	106	1		0.0596303	CHI
CNV_1355	chr10	57056331	57287204	230874	54	1		0.0596303	CHI
CNV_1356	chr10	57076231	57304818	228588	54	1		0.0596303	CHI
CNV_1357	chr10	57946551	58104365	157815	25	1		0.0596303	CAU
CNV_1358	chr10	58516581	58697195	180615	42	1		0.0596303	CHI
CNV_1359	chr10	59192071	59459523	267453	75	1		0.0596303	CHI
CNV_1360	chr10	59207016	59470200	263185	70	1		0.0596303	CHI
CNV_1361	chr10	59229743	59479052	249310	68	1		0.0596303	CHI
CNV_1362	chr10	67694508	67896186	201679	50	1		0.0596303	CAU
CNV_1363	chr10	67944973	68201848	256876	73	1		0.0596303	CHI
CNV_1364	chr10	67962374	68175936	213563	62	1		0.0596303	CAU
CNV_1365	chr10	67962374	68232022	269649	73	1		0.0596303	CHI
CNV_1366	chr10	67962374	68246083	283710	76	1		0.0596303	CAU
CNV_1367	chr10	68017543	68167094	149552	50	1		0.0596303	CAU
CNV_1368	chr10	68060453	68175936	115484	48	1		0.0596303	CHI
CNV_1369	chr10	68376585	68600561	223977	47		1	0.0596303	CAU
CNV_1370	chr10	68449642	68571354	121713	24		1	0.0596303	CAU
CNV_1371	chr10	68449642	68587170	137529	29		1	0.0596303	CAU
CNV_1372	chr10	68449642	68600561	150920	31		1	0.0596303	CAU
CNV_1373	chr10	73320745	73417597	96853	21	1		0.0596303	CHI
CNV_1374	chr10	74112823	74342405	229583	11		1	0.0596303	CAU
CNV_1375	chr10	74184621	74342405	157785	9		1	0.0596303	CAU
CNV_1376	chr10	74429632	74702936	273305	30		1	0.0596303	CHI
CNV_1377	chr10	74429632	74787610	357979	37		2	0.119261	CHI
CNV_1378	chr10	74517640	74702936	185297	26		5	0.298151	CHI
CNV_1379	chr10	74517640	74734573	216934	29		1	0.0596303	CHI
CNV_1380	chr10	74517640	74749286	231647	30		2	0.119261	CHI
CNV_1381	chr10	74517640	74759784	242145	31		1	0.0596303	CHI
CNV_1382	chr10	74517640	74771696	254057	32		1	0.0596303	CHI
CNV_1383	chr10	74517640	74787610	269971	33		7	0.417412	CHI
CNV_1384	chr10	74517640	74878961	361322	38		1	0.0596303	CHI
CNV_1385	chr10	74517640	74975791	458152	44		1	0.0596303	CHI
CNV_1386	chr10	74591998	74759784	167787	19		1	0.0596303	CHI
CNV_1387	chr10	74591998	74787610	195613	21		1	0.0596303	CHI
CNV_1388	chr10	79139618	79263477	123860	36		1	0.0596303	CHI
CNV_1389	chr10	80817954	80921350	103397	24		1	0.0596303	CHI
CNV_1390	chr10	82421393	82831675	410283	98		1	0.0596303	CHI
CNV_1391	chr10	82801181	82915023	113843	21	1		0.0596303	CAU
CNV_1392	chr10	82810050	82915023	104974	19	1		0.0596303	CAU
CNV_1393	chr10	82850640	82915023	64384	14	1		0.0596303	CAU
CNV_1394	chr10	88946867	89060725	113859	3	1		0.0596303	CAU
CNV_1395	chr10	88987279	89060725	73447	2	1		0.0596303	CAU
CNV_1396	chr10	92122851	92604382	481532	106		1	0.0596303	CAU
CNV_1397	chr10	93703343	93882133	178791	22	1		0.0596303	CAU
CNV_1398	chr10	103175171	103321634	146464	17		1	0.0596303	CHI
CNV_1399	chr10	104819783	105854556	1034774	157	1		0.0596303	CHI
CNV_1400	chr10	105164859	105265415	100557	15		1	0.0596303	CAU
CNV_1401	chr10	106010210	106761131	750922	222		1	0.0596303	CHI
CNV_1402	chr10	107881980	108174880	292901	97	1		0.0596303	CHI
CNV_1403	chr10	110655496	111225357	569862	137		1	0.0596303	CAU
CNV_1404	chr10	110908580	111037390	128811	48	1		0.0596303	CHI
CNV_1405	chr10	116251340	116895525	644186	123		1	0.0596303	CAU
CNV_1406	chr10	125047287	125157751	110465	41	1		0.0596303	CAU
CNV_1407	chr10	131540391	131765405	225015	45		1	0.0596303	CHI
CNV_1408	chr10	135073302	135323432	250131	53	2	42	2.62373	CAU/CHI
CNV_1409	chr10	135095235	135323432	228198	48		1	0.0596303	CAU
CNV_1410	chr10	135110653	135323432	212780	47		2	0.119261	CAU
CNV_1411	chr10	135158836	135323432	164597	46		13	0.775194	CAU/CHI
CNV_1412	chr11	196767	373554	176788	29		1	0.0596303	CHI
CNV_1413	chr11	932344	1101474	169131	25		1	0.0596303	CHI
CNV_1414	chr11	3320422	3376078	55657	21		1	0.0596303	CHI
CNV_1415	chr11	4094880	4282368	187489	33		1	0.0596303	CAU
CNV_1416	chr11	5444172	5890620	446449	176		1	0.0596303	CHI
CNV_1417	chr11	17718456	17980543	262088	61		1	0.0596303	CHI
CNV_1418	chr11	18813971	19000725	186755	67	1		0.0596303	CAU
CNV_1419	chr11	18823112	18955253	132142	58	1		0.0596303	CHI
CNV_1420	chr11	18837004	19000725	163722	57	1		0.0596303	CAU
CNV_1421	chr11	18843921	18955253	111333	52	1		0.0596303	CHI
CNV_1422	chr11	21733244	21844210	110967	40	1		0.0596303	CAU
CNV_1423	chr11	21973246	22091947	118702	23	1		0.0596303	CHI
CNV_1424	chr11	23286060	25144003	1857944	380		1	0.0596303	CAU
CNV_1425	chr11	25377186	25628233	251048	54	1		0.0596303	CHI
CNV_1426	chr11	26914585	27230666	316082	90		1	0.0596303	CAU
CNV_1427	chr11	27791113	28019544	228432	37		1	0.0596303	CHI
CNV_1428	chr11	28440208	29271957	831750	142		1	0.0596303	CAU
CNV_1429	chr11	29030823	29251088	220266	33	1		0.0596303	CHI
CNV_1430	chr11	30343603	31252527	908925	201		1	0.0596303	CHI
CNV_1431	chr11	31220142	31411551	191410	19	1		0.0596303	CHI
CNV_1432	chr11	32549131	32820212	271082	35		1	0.0596303	CHI
CNV_1433	chr11	34565941	34750600	184660	64		1	0.0596303	CAU
CNV_1434	chr11	38267971	38466276	198306	43		1	0.0596303	CHI
CNV_1435	chr11	39341866	39444614	102749	15	1		0.0596303	CHI
CNV_1436	chr11	40483594	40579952	96359	31	1		0.0596303	CAU
CNV_1437	chr11	42944099	43052316	108218	32	1		0.0596303	CHI
CNV_1438	chr11	46421970	46629920	207951	8	1		0.0596303	CHI
CNV_1439	chr11	46621637	46816001	194365	14	1		0.0596303	CHI
CNV_1440	chr11	47558317	47709351	151035	13		1	0.0596303	CHI
CNV_1441	chr11	48419662	48586741	167080	29	2		0.119261	CHI
CNV_1442	chr11	48475469	48740073	264605	31	1		0.0596303	CHI
CNV_1443	chr11	48518757	48586741	67985	16	1		0.0596303	CHI
CNV_1444	chr11	48568227	48586741	18515	5	2		0.119261	CHI
CNV_1445	chr11	48582997	48740073	157077	13	1		0.0596303	CHI
CNV_1446	chr11	48599131	48599131	1	1	2	6	0.477042	CAU/CHI
CNV_1447	chr11	48603683	48740073	136391	8	5		0.298151	CHI
CNV_1448	chr11	48681012	49068043	387032	28		1	0.0596303	CAU
CNV_1449	chr11	48848453	49068043	219591	24	1		0.0596303	CHI
CNV_1450	chr11	48886497	49025210	138714	22		1	0.0596303	CHI
CNV_1451	chr11	50023474	50339013	315540	35		1	0.0596303	CHI
CNV_1452	chr11	50023474	50591698	568225	43		1	0.0596303	CAU
CNV_1453	chr11	50174761	50259255	84495	10	1		0.0596303	CAU
CNV_1454	chr11	50206707	50437347	230641	19		1	0.0596303	CHI
CNV_1455	chr11	50253581	51120264	866684	24	1		0.0596303	CHI
CNV_1456	chr11	50301567	50591698	290132	14	1	2	0.178891	CHI
CNV_1457	chr11	50301567	51120264	818698	19	2		0.119261	CHI
CNV_1458	chr11	50301567	51247890	946324	23	1		0.0596303	CHI
CNV_1459	chr11	50301567	54614884	4313318	46	2		0.119261	CHI
CNV_1460	chr11	50374125	51084702	710578	12	1		0.0596303	CHI
CNV_1461	chr11	50374125	51120264	746140	13	2		0.119261	CHI
CNV_1462	chr11	50374125	51420212	1046088	36	1		0.0596303	CHI
CNV_1463	chr11	50402842	50591698	188857	7	1		0.0596303	CAU
CNV_1464	chr11	50402842	51084702	681861	11	1		0.0596303	CHI
CNV_1465	chr11	50476835	50591698	114864	3	1		0.0596303	CHI
CNV_1466	chr11	50476835	51084702	607868	7	1		0.0596303	CHI
CNV_1467	chr11	50567700	50591698	23999	2	3		0.178891	CAU/CHI
CNV_1468	chr11	51049446	51084702	35257	4	1		0.0596303	CAU
CNV_1469	chr11	51049446	51120264	70819	5	1	1	0.119261	CHI
CNV_1470	chr11	51049446	51420212	370767	28		3	0.178891	CAU/CHI
CNV_1471	chr11	51049446	54614884	3565439	32		2	0.119261	CHI
CNV_1472	chr11	51049446	55112298	4062853	96		1	0.0596303	CHI
CNV_1473	chr11	54592199	54614884	22686	4	9	6	0.894454	CAU/CHI
CNV_1474	chr11	58161043	59004826	843784	156		1	0.0596303	CAU
CNV_1475	chr11	60046799	60188058	141260	25		1	0.0596303	CHI
CNV_1476	chr11	64527755	64708003	180249	17		1	0.0596303	CHI
CNV_1477	chr11	66845296	66952813	107518	7		1	0.0596303	CAU
CNV_1478	chr11	67220113	67556502	336390	16	1		0.0596303	CHI
CNV_1479	chr11	67220113	67599397	379285	18	1		0.0596303	CHI
CNV_1480	chr11	67259252	67538145	278894	10	2		0.119261	CHI
CNV_1481	chr11	67259252	67556502	297251	12	1		0.0596303	CHI
CNV_1482	chr11	67347957	67444134	96178	4	1		0.0596303	CHI
CNV_1483	chr11	67347957	67488532	140576	5	3	1	0.238521	CAU/CHI
CNV_1484	chr11	80457064	80677194	220131	63	1		0.0596303	CHI
CNV_1485	chr11	83990352	84177194	186843	23	1		0.0596303	CHI
CNV_1486	chr11	86749458	87167052	417595	106		1	0.0596303	CHI
CNV_1487	chr11	89082984	89106380	23397	9	2		0.119261	CAU
CNV_1488	chr11	90589604	90726335	136732	37	1		0.0596303	CHI
CNV_1489	chr11	90589604	90744069	154466	38	1		0.0596303	CHI
CNV_1490	chr11	90589604	90773228	183625	40	1		0.0596303	CHI
CNV_1491	chr11	90614434	90726335	111902	27	1		0.0596303	CHI
CNV_1492	chr11	96105483	96230931	125449	50		1	0.0596303	CAU
CNV_1493	chr11	96580285	97272227	691943	126		1	0.0596303	CAU
CNV_1494	chr11	96946561	97140986	194426	25	1		0.0596303	CHI
CNV_1495	chr11	96977664	97178635	200972	28	1		0.0596303	CHI
CNV_1496	chr11	97265774	97450907	185134	53	1		0.0596303	CHI
CNV_1497	chr11	97308624	97410283	101660	36	1		0.0596303	CHI
CNV_1498	chr11	99747560	99882763	135204	24	3		0.178891	CHI
CNV_1499	chr11	103469637	106417979	2948343	599		1	0.0596303	CAU
CNV_1500	chr11	104455217	104851268	396052	65	1		0.0596303	CAU
CNV_1501	chr11	107163263	107270609	107347	22	1		0.0596303	CHI
CNV_1502	chr11	107163263	107311199	147937	23	1		0.0596303	CHI
CNV_1503	chr11	125556526	125798495	241970	45		1	0.0596303	CAU
CNV_1504	chr11	128559769	128782502	222734	48		1	0.0596303	CHI
CNV_1505	chr11	132285244	132760766	475523	114		1	0.0596303	CAU
CNV_1506	chr11	133261397	134168536	907140	197		1	0.0596303	CHI
CNV_1507	chr11	133779886	133922969	143084	32		1	0.0596303	CAU
CNV_1508	chr11	133799781	134212984	413204	120		1	0.0596303	CAU
CNV_1509	chr11	133811431	134251340	439910	128		1	0.0596303	CAU
CNV_1510	chr11	133853131	134224279	371149	115		4	0.238521	CAU
CNV_1511	chr11	133853131	134251340	398210	122		3	0.178891	CAU
CNV_1512	chr11	133908599	134187151	278553	86		1	0.0596303	CAU
CNV_1513	chr11	133947314	134168536	221223	76		1	0.0596303	CAU
CNV_1514	chr11	134181630	134286231	104602	34		1	0.0596303	CAU
CNV_1515	chr11	134377514	134449982	72469	21		2	0.119261	CHI
CNV_1516	chr11	134393784	134449982	56199	19		1	0.0596303	CHI
CNV_1517	chr12	4960481	5442242	481762	197		1	0.0596303	CHI
CNV_1518	chr12	5083832	5303066	219235	77	1		0.0596303	CHI
CNV_1519	chr12	7845302	8008336	163035	19		1	0.0596303	CHI
CNV_1520	chr12	7845302	8041874	196573	28		1	0.0596303	CAU
CNV_1521	chr12	7845302	8058808	213507	29	1		0.0596303	CHI
CNV_1522	chr12	7908745	8008336	99592	15	3		0.178891	CAU/CHI
CNV_1523	chr12	7908745	8041874	133130	24	3		0.178891	CAU
CNV_1524	chr12	10935199	11598673	663475	101		1	0.0596303	CHI
CNV_1525	chr12	11564295	11830795	266501	68		1	0.0596303	CHI
CNV_1526	chr12	20790587	21009723	219137	42	1		0.0596303	CAU
CNV_1527	chr12	21036277	21317714	281438	52	1		0.0596303	CAU
CNV_1528	chr12	21950884	22202405	251522	38		1	0.0596303	CAU
CNV_1529	chr12	24400854	25125048	724195	211		1	0.0596303	CHI
CNV_1530	chr12	24705541	25170626	465086	156		1	0.0596303	CHI
CNV_1531	chr12	24808118	25087733	279616	106		1	0.0596303	CAU
CNV_1532	chr12	25689655	25876110	186456	48		1	0.0596303	CAU
CNV_1533	chr12	28474060	28630291	156232	67	1		0.0596303	CHI
CNV_1534	chr12	31169298	31305740	136443	33		6	0.357782	CAU/CHI
CNV_1535	chr12	31169298	31348155	178858	38		8	0.477042	CAU/CHI
CNV_1536	chr12	31169298	31384702	215405	40		1	0.0596303	CAU
CNV_1537	chr12	31169298	31404985	235688	45		3	0.178891	CAU
CNV_1538	chr12	31202250	31305740	103491	30		20	1.19261	CAU
CNV_1539	chr12	31202250	31348155	145906	35		3	0.178891	CAU
CNV_1540	chr12	31224172	31305740	81569	29		4	0.238521	CAU
CNV_1541	chr12	32340866	33524866	1184001	263		1	0.0596303	CAU
CNV_1542	chr12	32947177	33500942	553766	143		1	0.0596303	CHI
CNV_1543	chr12	33372243	34651598	1279356	153		1	0.0596303	CAU
CNV_1544	chr12	33386404	34651598	1265195	151		1	0.0596303	CAU
CNV_1545	chr12	33417622	34651598	1233977	141		1	0.0596303	CAU
CNV_1546	chr12	34122207	34651598	529392	33		1	0.0596303	CHI
CNV_1547	chr12	34410101	34651598	241498	10	1		0.0596303	CAU
CNV_1548	chr12	34445062	34571980	126919	5	1		0.0596303	CAU
CNV_1549	chr12	34506986	34651598	144613	7	2	1	0.178891	CAU/CHI
CNV_1550	chr12	34554758	34651598	96841	6	5		0.298151	CAU/CHI
CNV_1551	chr12	34642601	36391876	1749276	17		1	0.0596303	CHI
CNV_1552	chr12	36144018	36391876	247859	13		2	0.119261	CHI
CNV_1553	chr12	36604027	36671779	67753	5	5		0.298151	CHI
CNV_1554	chr12	36604027	36729215	125189	7	2		0.119261	CHI
CNV_1555	chr12	36604027	36996726	392700	45		1	0.0596303	CAU
CNV_1556	chr12	36604027	37129708	525682	64		1	0.0596303	CAU
CNV_1557	chr12	38815911	39033729	217819	50	1		0.0596303	CAU
CNV_1558	chr12	40296986	40712722	415737	113		1	0.0596303	CHI
CNV_1559	chr12	48433032	48706351	273320	48		1	0.0596303	CAU
CNV_1560	chr12	48896588	49093837	197250	23		1	0.0596303	CAU
CNV_1561	chr12	53281471	53456005	174535	50		1	0.0596303	CHI
CNV_1562	chr12	59006001	59461320	455320	59	1		0.0596303	CAU
CNV_1563	chr12	62057279	62204701	147423	32	1		0.0596303	CHI
CNV_1564	chr12	62261464	62374612	113149	10	1		0.0596303	CAU
CNV_1565	chr12	62261464	62474717	213254	19	1		0.0596303	CAU
CNV_1566	chr12	62289864	62406115	116252	12	5	1	0.357782	CAU/CHI
CNV_1567	chr12	62289864	62445764	155901	14	1		0.0596303	CHI
CNV_1568	chr12	72596016	72695401	99386	9	2		0.119261	CHI
CNV_1569	chr12	73498794	73922733	423940	76	1		0.0596303	CAU
CNV_1570	chr12	78939801	79470868	531068	104		1	0.0596303	CAU
CNV_1571	chr12	80770485	81072493	302009	60	1		0.0596303	CHI
CNV_1572	chr12	81978893	82393162	414270	79	1		0.0596303	CAU
CNV_1573	chr12	90741261	91039294	298034	74	1		0.0596303	CAU
CNV_1574	chr12	95631113	95745693	114581	26	1		0.0596303	CHI
CNV_1575	chr12	98544631	98681118	136488	16	1		0.0596303	CHI
CNV_1576	chr12	101312097	101713526	401430	114		1	0.0596303	CHI
CNV_1577	chr12	104365896	104765990	400095	123	1		0.0596303	CHI
CNV_1578	chr12	106912383	106995612	83230	35	1		0.0596303	CAU
CNV_1579	chr12	107996249	108087016	90768	21		2	0.119261	CAU
CNV_1580	chr12	113004974	113090860	85887	63	1		0.0596303	CHI
CNV_1581	chr12	122099718	122347383	247666	27		1	0.0596303	CAU
CNV_1582	chr12	122212654	122347383	134730	16		2	0.119261	CHI
CNV_1583	chr12	129242399	129731229	488831	147		1	0.0596303	CAU
CNV_1584	chr12	129253591	129731229	477639	144		1	0.0596303	CAU
CNV_1585	chr12	130077971	130186213	108243	26	1		0.0596303	CHI
CNV_1586	chr12	130455366	130786816	331451	69		1	0.0596303	CAU
CNV_1587	chr12	130479449	130821104	341656	66		1	0.0596303	CHI
CNV_1588	chr12	131617891	131636496	18606	2	3		0.178891	CAU/CHI
CNV_1589	chr12	131991326	132254227	262902	31		2	0.119261	CHI
CNV_1590	chr13	17960319	17960319	1	1	3	5	0.477042	CAU/CHI
CNV_1591	chr13	17960319	18162827	202509	12		3	0.178891	CAU
CNV_1592	chr13	17960319	18212579	252261	25		1	0.0596303	CHI
CNV_1593	chr13	17960319	18252675	292357	26	1		0.0596303	CHI
CNV_1594	chr13	17960319	18548695	588377	79		1	0.0596303	CHI
CNV_1595	chr13	18097312	18212579	115268	24	1		0.0596303	CAU
CNV_1596	chr13	18097312	18252675	155364	25	1		0.0596303	CHI
CNV_1597	chr13	19017195	19191717	174523	22		1	0.0596303	CAU
CNV_1598	chr13	19156452	19386155	229704	22		1	0.0596303	CHI
CNV_1599	chr13	21452991	21866229	413239	139		1	0.0596303	CAU
CNV_1600	chr13	21726712	22026337	299626	68		1	0.0596303	CAU
CNV_1601	chr13	22442058	22673454	231397	78		1	0.0596303	CAU
CNV_1602	chr13	23691489	23791694	100206	37		1	0.0596303	CAU
CNV_1603	chr13	24811798	25130310	318513	66	1		0.0596303	CAU
CNV_1604	chr13	24831175	25309537	478363	106	1		0.0596303	CHI
CNV_1605	chr13	31120677	31260554	139878	38	1		0.0596303	CAU
CNV_1606	chr13	40082078	40462422	380345	44		1	0.0596303	CAU
CNV_1607	chr13	40098091	40441494	343404	40		1	0.0596303	CAU
CNV_1608	chr13	42416940	42646496	229557	47		1	0.0596303	CAU
CNV_1609	chr13	49404067	50783720	1379654	248	1		0.0596303	CHI
CNV_1610	chr13	51858710	51944837	86128	5		3	0.178891	CHI
CNV_1611	chr13	54014816	54409565	394750	72	1		0.0596303	CAU
CNV_1612	chr13	55092179	55290268	198090	32	1		0.0596303	CHI
CNV_1613	chr13	56355405	56661752	306348	37	1		0.0596303	CHI
CNV_1614	chr13	56486602	56661752	175151	24	1		0.0596303	CHI
CNV_1615	chr13	56661752	56850408	188657	29	1		0.0596303	CHI
CNV_1616	chr13	56661752	56862878	201127	34	1		0.0596303	CHI
CNV_1617	chr13	56714907	56949242	234336	37	1		0.0596303	CHI
CNV_1618	chr13	63100213	63290222	190010	25	1		0.0596303	CAU
CNV_1619	chr13	63322252	63832160	509909	110	1		0.0596303	CAU
CNV_1620	chr13	64426409	64592782	166374	21		1	0.0596303	CAU
CNV_1621	chr13	65863412	66024427	161016	32	1		0.0596303	CHI
CNV_1622	chr13	65897816	65998579	100764	18	1		0.0596303	CHI
CNV_1623	chr13	65968611	66063164	94554	22	1		0.0596303	CHI
CNV_1624	chr13	66078046	66372638	294593	73	1		0.0596303	CAU
CNV_1625	chr13	67796857	67919047	122191	24		1	0.0596303	CHI
CNV_1626	chr13	80901981	81130086	228106	45	1		0.0596303	CHI
CNV_1627	chr13	82728487	82970570	242084	32		1	0.0596303	CHI
CNV_1628	chr13	82955222	83104607	149386	37	1		0.0596303	CAU
CNV_1629	chr13	82963677	83104607	140931	35	1		0.0596303	CAU
CNV_1630	chr13	82986031	83104607	118577	31	1		0.0596303	CHI
CNV_1631	chr13	86812117	86896653	84537	16	1		0.0596303	CAU
CNV_1632	chr13	95719288	96096938	377651	62	1		0.0596303	CAU
CNV_1633	chr13	98095085	98469034	373950	86		1	0.0596303	CHI
CNV_1634	chr13	100765374	101237279	471906	128		1	0.0596303	CHI
CNV_1635	chr13	104327533	104743461	415929	102	1		0.0596303	CAU
CNV_1636	chr13	112538166	112695191	157026	32		1	0.0596303	CHI
CNV_1637	chr13	113479759	113645940	166182	12		1	0.0596303	CHI
CNV_1638	chr13	113530653	113645940	115288	10		3	0.178891	CAU/CHI
CNV_1639	chr13	113586105	113645940	59836	9		1	0.0596303	CAU
CNV_1640	chr14	19272965	19337785	64821	5	2	1	0.178891	CAU
CNV_1641	chr14	19272965	19362693	89729	7	5	1	0.357782	CAU/CHI
CNV_1642	chr14	19272965	19384798	111834	10	27	24	3.04114	CAU/CHI
CNV_1643	chr14	19272965	19424016	151052	20	96	48	8.58676	CAU/CHI
CNV_1644	chr14	19272965	19459714	186750	27	150	54	12.1646	CAU/CHI
CNV_1645	chr14	19272965	19492423	219459	36	3	1	0.238521	CAU/CHI
CNV_1646	chr14	19272965	19496544	223580	38	29	7	2.14669	CAU/CHI
CNV_1647	chr14	19272965	19502884	229920	41	89	84	10.316	CAU/CHI
CNV_1648	chr14	19272965	19526274	253310	43	52	104	9.30233	CAU/CHI
CNV_1649	chr14	19272965	19556947	283983	45	3	62	3.87597	CAU/CHI
CNV_1650	chr14	19272965	19581513	308549	47		1	0.0596303	CHI
CNV_1651	chr14	19272965	19586195	313231	48		1	0.0596303	CHI
CNV_1652	chr14	19272965	19595673	322709	56	1	5	0.357782	CAU/CHI
CNV_1653	chr14	19272965	19608948	335984	58		1	0.0596303	CHI
CNV_1654	chr14	19336854	19459714	122861	24	1		0.0596303	CAU
CNV_1655	chr14	19362325	19459714	97390	22	1		0.0596303	CAU
CNV_1656	chr14	19402695	19556947	154253	35		11	0.655933	CAU/CHI
CNV_1657	chr14	19402695	19595673	192979	46		1	0.0596303	CAU
CNV_1658	chr14	19444485	19556947	112463	25		14	0.834824	CAU/CHI
CNV_1659	chr14	19444485	19581513	137029	27		4	0.238521	CAU/CHI
CNV_1660	chr14	19444485	19586195	141711	28		3	0.178891	CAU/CHI
CNV_1661	chr14	19444485	19595673	151189	36		5	0.298151	CHI
CNV_1662	chr14	19482879	19556947	74069	18		2	0.119261	CAU
CNV_1663	chr14	19482879	19595673	112795	29		9	0.536673	CAU/CHI
CNV_1664	chr14	19482879	19608948	126070	31		2	0.119261	CHI
CNV_1665	chr14	19482879	19633680	150802	35		1	0.0596303	CHI
CNV_1666	chr14	19502641	19595673	93033	18		1	0.0596303	CHI
CNV_1667	chr14	19525147	19595673	70527	15		2	0.119261	CAU/CHI
CNV_1668	chr14	19525147	19608948	83802	17		2	0.119261	CAU/CHI
CNV_1669	chr14	19553467	19608948	55482	15		2	0.119261	CHI
CNV_1670	chr14	21360617	22075626	715010	219	1		0.0596303	CHI
CNV_1671	chr14	21407981	21970760	562780	166	1		0.0596303	CHI
CNV_1672	chr14	21438691	21873746	435056	141	1		0.0596303	CHI
CNV_1673	chr14	21551291	22016220	464930	124	1		0.0596303	CHI
CNV_1674	chr14	21631939	21873746	241808	86	1		0.0596303	CHI
CNV_1675	chr14	21631939	21970760	338822	100	1		0.0596303	CHI
CNV_1676	chr14	21660717	21873746	213030	73	1		0.0596303	CHI
CNV_1677	chr14	21697688	21873746	176059	62	1		0.0596303	CHI
CNV_1678	chr14	21747326	21873746	126421	43	2		0.119261	CHI
CNV_1679	chr14	21784072	21873746	89675	35	1		0.0596303	CAU
CNV_1680	chr14	24515019	24787616	272598	60		1	0.0596303	CAU
CNV_1681	chr14	24549382	24796900	247519	60		1	0.0596303	CAU
CNV_1682	chr14	26437506	27025096	587591	114	1		0.0596303	CAU
CNV_1683	chr14	26671390	27140343	468954	86	1		0.0596303	CAU
CNV_1684	chr14	26775721	26893646	117926	27	1		0.0596303	CAU
CNV_1685	chr14	31714140	32116822	402683	100		1	0.0596303	CAU
CNV_1686	chr14	32071493	32700447	628955	145		1	0.0596303	CAU
CNV_1687	chr14	33448637	34060439	611803	127		1	0.0596303	CHI
CNV_1688	chr14	34243375	34538917	295543	33		1	0.0596303	CHI
CNV_1689	chr14	39470077	39694219	224143	50	1		0.0596303	CAU
CNV_1690	chr14	39470077	39727004	256928	54	1		0.0596303	CAU
CNV_1691	chr14	39507426	39611561	104136	25	1		0.0596303	CHI
CNV_1692	chr14	41838826	42103975	265150	32	1		0.0596303	CHI
CNV_1693	chr14	41899320	42022286	122967	24	2		0.119261	CHI
CNV_1694	chr14	41899320	42066118	166799	29	3		0.178891	CHI
CNV_1695	chr14	41899320	42103975	204656	31	1		0.0596303	CHI
CNV_1696	chr14	42452112	42556718	104607	23	1		0.0596303	CHI
CNV_1697	chr14	42452112	43233940	781829	98		1	0.0596303	CHI
CNV_1698	chr14	42878083	43293805	415723	40		1	0.0596303	CAU
CNV_1699	chr14	42934100	43093584	159485	17	1		0.0596303	CHI
CNV_1700	chr14	42934100	43293805	359706	31		2	0.119261	CAU
CNV_1701	chr14	42934100	43377262	443163	37		1	0.0596303	CAU
CNV_1702	chr14	43848866	44034036	185171	28		1	0.0596303	CAU
CNV_1703	chr14	47261360	47505813	244454	58	1		0.0596303	CAU
CNV_1704	chr14	47464974	47644807	179834	26	1		0.0596303	CAU
CNV_1705	chr14	47850488	47994398	143911	23	1		0.0596303	CAU
CNV_1706	chr14	47887544	47974805	87262	16	1		0.0596303	CAU
CNV_1707	chr14	51073653	51319909	246257	68		1	0.0596303	CHI
CNV_1708	chr14	51559203	51773621	214419	73	1		0.0596303	CHI
CNV_1709	chr14	55195951	55479684	283734	67		1	0.0596303	CHI
CNV_1710	chr14	57017761	57293364	275604	70		1	0.0596303	CHI
CNV_1711	chr14	57820655	57892786	72132	3		2	0.119261	CHI
CNV_1712	chr14	65772609	65986106	213498	44	1		0.0596303	CHI
CNV_1713	chr14	65782095	65939190	157096	32	1		0.0596303	CHI
CNV_1714	chr14	66146903	66322788	175886	20		1	0.0596303	CAU
CNV_1715	chr14	80536415	80717631	181217	26		1	0.0596303	CAU
CNV_1716	chr14	82246445	82492039	245595	71	1		0.0596303	CHI
CNV_1717	chr14	86113305	86342781	229477	31	1		0.0596303	CHI
CNV_1718	chr14	86135518	86254425	118908	15	1		0.0596303	CAU
CNV_1719	chr14	92931405	93070695	139291	14		1	0.0596303	CHI
CNV_1720	chr14	102194812	102375968	181157	15	1		0.0596303	CHI
CNV_1721	chr14	103662771	103810790	148020	10		1	0.0596303	CAU
CNV_1722	chr14	103732081	103849069	116989	9		1	0.0596303	CHI
CNV_1723	chr14	103732081	103918470	186390	18		1	0.0596303	CHI
CNV_1724	chr14	103844443	103946058	101616	13		1	0.0596303	CAU
CNV_1725	chr14	105071276	105238706	167431	7	1	4	0.298151	CAU/CHI
CNV_1726	chr14	105071276	105344295	273020	8	6	2	0.477042	CAU/CHI
CNV_1727	chr14	105071276	105553453	482178	11	1	1	0.119261	CAU/CHI
CNV_1728	chr14	105149735	105238706	88972	6	21	22	2.5641	CAU/CHI
CNV_1729	chr14	105149735	105344295	194561	7	20	38	3.45856	CAU/CHI
CNV_1730	chr14	105149735	105399872	250138	8	5	3	0.477042	CAU/CHI
CNV_1731	chr14	105149735	105553453	403719	10	4	9	0.775194	CAU/CHI
CNV_1732	chr14	105149735	105835970	686236	16	2		0.119261	CAU/CHI
CNV_1733	chr14	105344295	105553453	209159	4		1	0.0596303	CAU
CNV_1734	chr14	105399872	105553453	153582	3	3	2	0.298151	CHI
CNV_1735	chr14	105399872	105835970	436099	9	1		0.0596303	CAU
CNV_1736	chr14	105547042	105553453	6412	2	17	9	1.55039	CAU/CHI
CNV_1737	chr14	105547042	105835970	288929	8	9	4	0.775194	CAU/CHI
CNV_1738	chr14	105547042	106011769	464728	12		2	0.119261	CAU
CNV_1739	chr14	105685710	105835970	150261	6	28	15	2.5641	CAU/CHI
CNV_1740	chr14	105988336	106142730	154395	21	1		0.0596303	CAU
CNV_1741	chr14	105988336	106176088	187753	23		1	0.0596303	CHI
CNV_1742	chr14	105988336	106251269	262934	40		1	0.0596303	CHI
CNV_1743	chr14	105988336	106356482	368147	55		1	0.0596303	CHI
CNV_1744	chr14	106104556	106356482	251927	41		1	0.0596303	CHI
CNV_1745	chr14	106137584	106356482	218899	36		2	0.119261	CAU/CHI
CNV_1746	chr14	106171256	106318151	146896	28		1	0.0596303	CAU
CNV_1747	chr14	106171256	106356482	185227	34		3	0.178891	CHI
CNV_1748	chr14	106210547	106356482	145936	32		5	0.298151	CHI
CNV_1749	chr14	106246130	106356482	110353	19		2	0.119261	CHI
CNV_1750	chr14	106287351	106356482	69132	15	1		0.0596303	CAU
CNV_1751	chr15	18427103	18451755	24653	3	69	17	5.12821	CAU/CHI
CNV_1752	chr15	18427103	18711364	284262	5	3		0.178891	CAU/CHI
CNV_1753	chr15	18427103	18876685	449583	18	7	2	0.536673	CAU/CHI
CNV_1754	chr15	18427103	19183028	755926	31	1		0.0596303	CHI
CNV_1755	chr15	18427103	19207088	779986	34	3		0.178891	CAU/CHI
CNV_1756	chr15	18427103	19227219	800117	37	2		0.119261	CHI
CNV_1757	chr15	18427103	19272564	845462	40	1		0.0596303	CAU
CNV_1758	chr15	18427103	19369108	942006	47	1		0.0596303	CAU
CNV_1759	chr15	18427103	19464910	1037808	56	13	5	1.07335	CAU/CHI
CNV_1760	chr15	18427103	19923127	1496025	79	2		0.119261	CAU/CHI
CNV_1761	chr15	18427103	20005562	1578460	93	30	4	2.02743	CAU/CHI
CNV_1762	chr15	18682601	18758300	75700	4	1		0.0596303	CHI
CNV_1763	chr15	18682601	18824589	141989	8		1	0.0596303	CHI
CNV_1764	chr15	18682601	18876685	194085	15	39	64	6.14192	CAU/CHI
CNV_1765	chr15	18682601	19149205	466605	22		1	0.0596303	CAU
CNV_1766	chr15	18682601	19164827	482227	25	1	1	0.119261	CAU/CHI
CNV_1767	chr15	18682601	19183028	500428	28	2	1	0.178891	CAU/CHI
CNV_1768	chr15	18682601	19207088	524488	31	2		0.119261	CAU/CHI
CNV_1769	chr15	18682601	19227219	544619	34	5	6	0.655933	CAU/CHI
CNV_1770	chr15	18682601	19244303	561703	35	1	1	0.119261	CAU
CNV_1771	chr15	18682601	19257253	574653	36		3	0.178891	CAU/CHI
CNV_1772	chr15	18682601	19272564	589964	37	5	7	0.715564	CAU/CHI
CNV_1773	chr15	18682601	19295027	612427	38	2	1	0.178891	CAU/CHI
CNV_1774	chr15	18682601	19313868	631268	39	8	2	0.596303	CAU/CHI
CNV_1775	chr15	18682601	19356830	674230	42	1		0.0596303	CAU
CNV_1776	chr15	18682601	19464910	782310	53	47	85	7.8712	CAU/CHI
CNV_1777	chr15	18682601	19856526	1173926	64	1		0.0596303	CAU
CNV_1778	chr15	18682601	19887487	1204887	69		2	0.119261	CAU/CHI
CNV_1779	chr15	18682601	19923127	1240527	76		2	0.119261	CAU
CNV_1780	chr15	18682601	19971289	1288689	85		2	0.119261	CAU/CHI
CNV_1781	chr15	18682601	20005562	1322962	90	159	182	20.3339	CAU/CHI
CNV_1782	chr15	18753439	18876685	123247	13	4	2	0.357782	CAU/CHI
CNV_1783	chr15	18753439	19295027	541589	36	1		0.0596303	CHI
CNV_1784	chr15	18753439	19464910	711472	51	1		0.0596303	CAU
CNV_1785	chr15	18753439	20005562	1252124	88	2	6	0.477042	CAU/CHI
CNV_1786	chr15	18782954	18876685	93732	11	1		0.0596303	CAU
CNV_1787	chr15	18782954	19257253	474300	32	1		0.0596303	CHI
CNV_1788	chr15	18782954	20005562	1222609	86	1	1	0.119261	CAU/CHI
CNV_1789	chr15	18809644	18876685	67042	10	2		0.119261	CAU/CHI
CNV_1790	chr15	18809644	19464910	655267	48	1	3	0.238521	CAU/CHI
CNV_1791	chr15	18809644	20005562	1195919	85	4	2	0.357782	CAU/CHI
CNV_1792	chr15	18846169	19183028	336860	20	1		0.0596303	CHI
CNV_1793	chr15	18846169	19464910	618742	45	1		0.0596303	CAU
CNV_1794	chr15	18846169	20005562	1159394	82	1		0.0596303	CAU
CNV_1795	chr15	18872928	20005562	1132635	79		1	0.0596303	CAU
CNV_1796	chr15	19111608	19207088	95481	16	1	2	0.178891	CAU/CHI
CNV_1797	chr15	19111608	19227219	115612	19		8	0.477042	CAU/CHI
CNV_1798	chr15	19111608	19257253	145646	21		2	0.119261	CAU
CNV_1799	chr15	19111608	19272564	160957	22		3	0.178891	CAU/CHI
CNV_1800	chr15	19111608	19313868	202261	24	5	3	0.477042	CAU/CHI
CNV_1801	chr15	19111608	19464910	353303	38	30	33	3.75671	CAU/CHI
CNV_1802	chr15	19111608	19923127	811520	61		2	0.119261	CAU/CHI
CNV_1803	chr15	19111608	20005562	893955	75	7	26	1.9678	CAU/CHI
CNV_1804	chr15	19162768	19464910	302143	31	1		0.0596303	CAU
CNV_1805	chr15	19178339	19464910	286572	28	2	1	0.178891	CAU
CNV_1806	chr15	19195566	19464910	269345	25	3	1	0.238521	CAU/CHI
CNV_1807	chr15	19195566	20005562	809997	62	1	2	0.178891	CAU/CHI
CNV_1808	chr15	19218021	19464910	246890	22		1	0.0596303	CAU
CNV_1809	chr15	19218021	20005562	787542	59	1	1	0.119261	CAU/CHI
CNV_1810	chr15	19244303	19464910	220608	19	3	4	0.417412	CAU/CHI
CNV_1811	chr15	19244303	20005562	761260	56	4	5	0.536673	CAU/CHI
CNV_1812	chr15	19257253	20005562	748310	55	1		0.0596303	CHI
CNV_1813	chr15	19295027	19464910	169884	16	4	5	0.536673	CAU/CHI
CNV_1814	chr15	19295027	20005562	710536	53	1	9	0.596303	CAU/CHI
CNV_1815	chr15	19313868	19464910	151043	15		1	0.0596303	CAU
CNV_1816	chr15	19313868	20005562	691695	52		2	0.119261	CAU
CNV_1817	chr15	19336725	19464910	128186	14	4	4	0.477042	CAU/CHI
CNV_1818	chr15	19336725	19887487	550763	30		1	0.0596303	CAU
CNV_1819	chr15	19336725	20005562	668838	51	2	6	0.477042	CAU/CHI
CNV_1820	chr15	19366762	20005562	638801	48		2	0.119261	CAU
CNV_1821	chr15	19821421	19887487	66067	16	1	2	0.178891	CAU
CNV_1822	chr15	19821421	19923127	101707	23		4	0.238521	CHI
CNV_1823	chr15	19821421	19934136	112716	24	1		0.0596303	CAU
CNV_1824	chr15	19821421	19956868	135448	29	2	2	0.238521	CAU/CHI
CNV_1825	chr15	19821421	19971289	149869	32	2	2	0.238521	CAU/CHI
CNV_1826	chr15	19821421	20005562	184142	37	158	217	22.3614	CAU/CHI
CNV_1827	chr15	19876834	20005562	128729	26	2	3	0.298151	CAU/CHI
CNV_1828	chr15	19911606	20005562	93957	21	3	4	0.417412	CAU/CHI
CNV_1829	chr15	19934136	20005562	71427	14		1	0.0596303	CAU
CNV_1830	chr15	19985717	20005562	19846	5	2	1	0.178891	CAU/CHI
CNV_1831	chr15	20042468	20089383	46916	7	380	459	50.0298	CAU/CHI
CNV_1832	chr15	20042468	20457088	414621	21		1	0.0596303	CAU
CNV_1833	chr15	20042468	20773725	731258	58		1	0.0596303	CAU
CNV_1834	chr15	20329239	20773725	444487	51	2	4	0.357782	CAU/CHI
CNV_1835	chr15	21847665	22163593	315929	45	1		0.0596303	CAU
CNV_1836	chr15	21873330	22098514	225185	38	3		0.178891	CAU
CNV_1837	chr15	21873330	22163593	290264	43	1		0.0596303	CAU
CNV_1838	chr15	21873330	22232921	359592	51	1		0.0596303	CHI
CNV_1839	chr15	21892118	22098514	206397	32	2		0.119261	CAU
CNV_1840	chr15	21892118	22232921	340804	45	1		0.0596303	CHI
CNV_1841	chr15	21908260	22098514	190255	31	7	1	0.477042	CAU/CHI
CNV_1842	chr15	21923747	22076598	152852	28	2		0.119261	CAU
CNV_1843	chr15	21967640	22339434	371795	40	1		0.0596303	CHI
CNV_1844	chr15	21997873	22098514	100642	15	1		0.0596303	CHI
CNV_1845	chr15	22054753	22278324	223572	19	1		0.0596303	CAU
CNV_1846	chr15	22054753	22393551	338799	33	1		0.0596303	CHI
CNV_1847	chr15	22072791	22232921	160131	16	1		0.0596303	CHI
CNV_1848	chr15	22072791	22300674	227884	20	1		0.0596303	CHI
CNV_1849	chr15	22098514	22232921	134408	14		1	0.0596303	CAU
CNV_1850	chr15	22098514	22300674	202161	18	5		0.298151	CHI
CNV_1851	chr15	22140119	22232921	92803	13	15	12	1.61002	CAU/CHI
CNV_1852	chr15	22140119	22300674	160556	17	10	11	1.25224	CAU/CHI
CNV_1853	chr15	22163524	22232921	69398	10	1	1	0.119261	CAU/CHI
CNV_1854	chr15	22278324	22393551	115228	15		1	0.0596303	CAU
CNV_1855	chr15	26113882	26203954	90073	11		1	0.0596303	CHI
CNV_1856	chr15	26768706	27177475	408770	40		1	0.0596303	CHI
CNV_1857	chr15	28393128	28393128	1	1	91	17	6.44007	CAU/CHI
CNV_1858	chr15	28393128	28766520	373393	5	3		0.178891	CAU/CHI
CNV_1859	chr15	28393128	28800086	406959	6	2	5	0.417412	CAU/CHI
CNV_1860	chr15	28723577	28766520	42944	4	2		0.119261	CAU
CNV_1861	chr15	28723577	28864940	141364	8	1	1	0.119261	CAU/CHI
CNV_1862	chr15	29735243	30098102	362860	72		1	0.0596303	CAU
CNV_1863	chr15	29735243	30298847	563605	98		1	0.0596303	CHI
CNV_1864	chr15	29796277	30143239	346963	74		1	0.0596303	CAU
CNV_1865	chr15	29796277	30298847	502571	95		22	1.31187	CAU/CHI
CNV_1866	chr15	32564059	32720053	155995	19	2		0.119261	CAU
CNV_1867	chr15	32564059	32736486	172428	22	1		0.0596303	CAU
CNV_1868	chr15	32564059	32757965	193907	33	1		0.0596303	CAU
CNV_1869	chr15	32680396	32729249	48854	19	1		0.0596303	CAU
CNV_1870	chr15	32680396	32736486	56091	20	1		0.0596303	CAU
CNV_1871	chr15	37000183	37202704	202522	69		1	0.0596303	CAU
CNV_1872	chr15	39239973	39376299	136327	12	1		0.0596303	CAU
CNV_1873	chr15	39284822	39376299	91478	11	3		0.178891	CAU
CNV_1874	chr15	39607260	39718798	111539	14	1		0.0596303	CAU
CNV_1875	chr15	39718798	39878677	159880	11	1		0.0596303	CAU
CNV_1876	chr15	41604209	41721187	116979	8	2		0.119261	CHI
CNV_1877	chr15	41681110	41721187	40078	4	4		0.238521	CAU/CHI
CNV_1878	chr15	41834930	41904278	69349	8	1		0.0596303	CHI
CNV_1879	chr15	41834930	41970010	135081	12		1	0.0596303	CHI
CNV_1880	chr15	50284225	50360167	75943	22	1		0.0596303	CAU
CNV_1881	chr15	54653674	55507033	853360	130		1	0.0596303	CAU
CNV_1882	chr15	55383642	55542988	159347	56		1	0.0596303	CAU
CNV_1883	chr15	55406139	55542988	136850	47		2	0.119261	CAU
CNV_1884	chr15	55430945	55531603	100659	39		1	0.0596303	CAU
CNV_1885	chr15	57145185	57470291	325107	69	1		0.0596303	CAU
CNV_1886	chr15	61381284	61565014	183731	46	1		0.0596303	CHI
CNV_1887	chr15	62772657	63094541	321885	39		1	0.0596303	CAU
CNV_1888	chr15	62842235	63028788	186554	31		1	0.0596303	CAU
CNV_1889	chr15	63510635	63865123	354489	37		1	0.0596303	CHI
CNV_1890	chr15	63701811	63865123	163313	14		1	0.0596303	CHI
CNV_1891	chr15	73430812	73542520	111709	6		1	0.0596303	CAU
CNV_1892	chr15	73542520	73735726	193207	6		1	0.0596303	CAU
CNV_1893	chr15	74654705	74844919	190215	18	1		0.0596303	CAU
CNV_1894	chr15	75856486	76053782	197297	32		1	0.0596303	CAU
CNV_1895	chr15	76056527	76098398	41872	9		1	0.0596303	CAU
CNV_1896	chr15	77530008	77713350	183343	99		1	0.0596303	CAU
CNV_1897	chr15	82618970	82917298	298329	11		1	0.0596303	CAU
CNV_1898	chr15	82743638	82917298	173661	10		2	0.119261	CAU/CHI
CNV_1899	chr15	83626571	83772939	146369	28		1	0.0596303	CAU
CNV_1900	chr15	83626571	83934263	307693	84		1	0.0596303	CAU
CNV_1901	chr15	86294466	86391497	97032	17		1	0.0596303	CHI
CNV_1902	chr15	86406551	86839816	433266	110		1	0.0596303	CHI
CNV_1903	chr15	86847787	86981889	134103	34		1	0.0596303	CHI
CNV_1904	chr15	91184744	91318697	133954	17		1	0.0596303	CHI
CNV_1905	chr15	91719966	91810520	90555	47		1	0.0596303	CAU
CNV_1906	chr15	91976025	92087264	111240	28	1		0.0596303	CAU
CNV_1907	chr15	96692416	97096569	404154	76		1	0.0596303	CAU
CNV_1908	chr15	97319281	97627107	307827	63	1		0.0596303	CHI
CNV_1909	chr15	98136438	98641293	504856	115		1	0.0596303	CAU
CNV_1910	chr15	99808834	99982603	173770	35		1	0.0596303	CAU
CNV_1911	chr15	99919281	100033288	114008	14		1	0.0596303	CAU
CNV_1912	chr15	100070375	100210760	140386	13		1	0.0596303	CAU
CNV_1913	chr15	100122652	100210760	88109	10		5	0.298151	CAU/CHI
CNV_1914	chr16	26671	145035	118365	24		1	0.0596303	CHI
CNV_1915	chr16	141389	536443	395055	39		1	0.0596303	CHI
CNV_1916	chr16	2652029	2699500	47472	7		2	0.119261	CHI
CNV_1917	chr16	5466493	5634563	168071	71	1		0.0596303	CAU
CNV_1918	chr16	6732189	6929150	196962	69	1		0.0596303	CAU
CNV_1919	chr16	6747691	6900777	153087	54	1		0.0596303	CAU
CNV_1920	chr16	6775391	7021963	246573	75	1		0.0596303	CHI
CNV_1921	chr16	6836129	6992775	156647	54	1		0.0596303	CAU
CNV_1922	chr16	6865782	6950777	84996	35	1		0.0596303	CAU
CNV_1923	chr16	6888176	6976049	87874	33	1		0.0596303	CAU
CNV_1924	chr16	7134152	7407490	273339	155	1		0.0596303	CHI
CNV_1925	chr16	7749603	7875119	125517	39	1		0.0596303	CAU
CNV_1926	chr16	8861823	9090078	228256	47		1	0.0596303	CAU
CNV_1927	chr16	13250773	13423575	172803	53	2		0.119261	CHI
CNV_1928	chr16	14522688	14668235	145548	11		2	0.119261	CAU
CNV_1929	chr16	14993255	15062399	69145	9	7	1	0.477042	CAU
CNV_1930	chr16	14993255	16260667	1267413	141	1	3	0.238521	CAU/CHI
CNV_1931	chr16	15403659	15511081	107423	14	1		0.0596303	CAU
CNV_1932	chr16	16540862	16576405	35544	3		4	0.238521	CAU/CHI
CNV_1933	chr16	16540862	16638105	97244	5	21	69	5.36673	CAU/CHI
CNV_1934	chr16	18514090	18514090	1	1	1	1	0.119261	CHI
CNV_1935	chr16	18687337	18774795	87459	15	2		0.119261	CAU
CNV_1936	chr16	18865289	18968449	103161	15		1	0.0596303	CHI
CNV_1937	chr16	18865289	19041376	176088	33		1	0.0596303	CHI
CNV_1938	chr16	18865289	19121838	256550	45		1	0.0596303	CAU
CNV_1939	chr16	21441805	21647775	205971	22	7	5	0.715564	CAU/CHI
CNV_1940	chr16	21441805	21808808	367004	23	1		0.0596303	CHI
CNV_1941	chr16	21808808	21922143	113336	4	1		0.0596303	CHI
CNV_1942	chr16	21808808	21959504	150697	5	1	3	0.238521	CAU/CHI
CNV_1943	chr16	21808808	21990388	181581	6	3	12	0.894454	CAU/CHI
CNV_1944	chr16	21856623	21990388	133766	5	1		0.0596303	CHI
CNV_1945	chr16	21856623	22089994	233372	9	1		0.0596303	CHI
CNV_1946	chr16	22466298	22555936	89639	5	20		1.19261	CAU/CHI
CNV_1947	chr16	22466298	22611363	145066	11	2		0.119261	CAU
CNV_1948	chr16	22466298	22688093	221796	27		1	0.0596303	CAU
CNV_1949	chr16	24337751	24500126	162376	23		1	0.0596303	CAU
CNV_1950	chr16	25318069	25397686	79618	32	1		0.0596303	CHI
CNV_1951	chr16	27086003	27574677	488675	77		1	0.0596303	CAU
CNV_1952	chr16	28398018	28507882	109865	15		1	0.0596303	CAU
CNV_1953	chr16	28398018	28924029	526012	22		1	0.0596303	CAU
CNV_1954	chr16	28745407	28817123	71717	6	1	10	0.655933	CAU/CHI
CNV_1955	chr16	28745407	28924029	178623	7	1		0.0596303	CAU
CNV_1956	chr16	28745407	28949515	204109	8		3	0.178891	CAU
CNV_1957	chr16	29122799	29320004	197206	10	1		0.0596303	CAU
CNV_1958	chr16	29559989	30085308	525320	32		1	0.0596303	CAU
CNV_1959	chr16	29652656	29926001	273346	24	1		0.0596303	CHI
CNV_1960	chr16	29734039	29926001	191963	14	2		0.119261	CHI
CNV_1961	chr16	29839400	29926001	86602	7	1		0.0596303	CHI
CNV_1962	chr16	31675715	32370399	694685	14		1	0.0596303	CHI
CNV_1963	chr16	31799737	31918174	118438	6	1		0.0596303	CAU
CNV_1964	chr16	32370399	32818585	448187	2	5	12	1.01371	CAU/CHI
CNV_1965	chr16	32370399	33371617	1001219	3	50	46	5.72451	CAU/CHI
CNV_1966	chr16	32370399	33847701	1477303	4	3	1	0.238521	CAU/CHI
CNV_1967	chr16	32818585	32818585	1	1	14	4	1.07335	CAU/CHI
CNV_1968	chr16	32818585	33371617	553033	2	36	27	3.75671	CAU/CHI
CNV_1969	chr16	32818585	33847701	1029117	3	3	4	0.417412	CAU/CHI
CNV_1970	chr16	33371617	33371617	1	1	268	105	22.2421	CAU/CHI
CNV_1971	chr16	33371617	33847701	476085	2	24	8	1.90817	CAU/CHI
CNV_1972	chr16	33847701	33847701	1	1	1	1	0.119261	CHI
CNV_1973	chr16	34268070	34618468	350399	35		3	0.178891	CAU
CNV_1974	chr16	34289067	34560001	270935	28		1	0.0596303	CAU
CNV_1975	chr16	34289067	34618468	329402	31		2	0.119261	CAU
CNV_1976	chr16	34289067	34654032	364966	35		2	0.119261	CAU
CNV_1977	chr16	34325041	34560001	234961	23		1	0.0596303	CAU
CNV_1978	chr16	34325041	34591377	266337	24		2	0.119261	CAU
CNV_1979	chr16	34325041	34618468	293428	26		5	0.298151	CAU
CNV_1980	chr16	34325041	34654032	328992	30		2	0.119261	CAU
CNV_1981	chr16	34336806	34591377	254572	21		1	0.0596303	CAU
CNV_1982	chr16	34388087	34537179	149093	16		14	0.834824	CAU
CNV_1983	chr16	34388087	34560001	171915	17		65	3.87597	CAU
CNV_1984	chr16	34388087	34591377	203291	18		17	1.01371	CAU
CNV_1985	chr16	34388087	34618468	230382	20		9	0.536673	CAU
CNV_1986	chr16	34388087	34654032	265946	24		1	0.0596303	CAU
CNV_1987	chr16	34426168	34537179	111012	15		5	0.298151	CAU
CNV_1988	chr16	34426168	34560001	133834	16		26	1.55039	CAU
CNV_1989	chr16	67386522	67657169	270648	42		1	0.0596303	CHI
CNV_1990	chr16	68421181	68681914	260734	39		1	0.0596303	CAU
CNV_1991	chr16	68609885	68748619	138735	11	3	3	0.357782	CAU/CHI
CNV_1992	chr16	68646298	68748619	102322	9		5	0.298151	CAU/CHI
CNV_1993	chr16	68662290	68748619	86330	8		2	0.119261	CAU/CHI
CNV_1994	chr16	69294699	69471152	176454	31		1	0.0596303	CHI
CNV_1995	chr16	69516009	69651126	135118	15		1	0.0596303	CAU
CNV_1996	chr16	71190806	71332309	141504	16	1		0.0596303	CAU
CNV_1997	chr16	75267588	75355973	88386	8	1		0.0596303	CAU
CNV_1998	chr16	81203284	81405558	202275	106	1		0.0596303	CAU
[truncated: 1,022 more rows]
