# Supplementary material for: Whole Genome Distribution and Ethnic Differentiation of Copy Number Variation in Caucasian and Asian Populations
Source: PLoS One. 2009 Nov 23;4(11):e7958. doi: 10.1371/journal.pone.0007958 (PMC2776354; doi:10.1371/journal.pone.0007958)
Supplement: Table S2 — (0.05 MB XLS) [file pone.0007958.s004.xls]

## Sheet: Sheet1
Supplementary Table 2: Summary of 190 CNVs with frequencies greater than 1% in CAU or CHI
CNV_ID	Chromosome	Start	End	Length (bps)	# Probes	CAU		CHI		p Value
						# Loss	# Gain	# Loss	# Gain
CNV_0001	chr1	792429	839326	46898	6	1	19	6	80	0.0002
CNV_0024	chr1	13233797	13233797	1	1	81	24	41	8	0.0264
CNV_0029	chr1	16640582	16790952	150371	15	5	15	4	13	0.8504
CNV_0077	chr1	103779021	103840794	61774	4	1	9	0	5	0.8772
CNV_0088	chr1	141501392	141508099	6708	4	4	1	3	10	0.0026
CNV_0103	chr1	143482819	143482819	1	1	13	19	2	0	0.0002
CNV_0111	chr1	145700996	146034535	333540	11	72	15	57	9	0.771
CNV_0114	chr1	145700996	146524632	823637	15	9	3	7	5	0.5223
CNV_0115	chr1	145819658	146034535	214878	8	70	10	25	15	0.0028
CNV_0117	chr1	145883101	146034535	151435	6	24	5	3	1	0.0008
CNV_0121	chr1	146474013	146524632	50620	4	0	14	1	52	0.0002
CNV_0132	chr1	186046689	186313119	266431	40	0	0	16	0	0.0002
CNV_0145	chr1	193533269	193680928	147660	23	4	0	4	8	0.0014
CNV_0249	chr2	87308472	87402389	93918	2	3	6	5	5	0.4939
CNV_0250	chr2	87308472	87828118	519647	5	2	22	11	2	0.0002
CNV_0252	chr2	87790872	87828118	37247	3	5	209	41	2	0.0002
CNV_0261	chr2	89387125	89970996	583872	15	39	4	39	3	0.2927
CNV_0265	chr2	89740700	89970996	230297	9	21	4	9	4	0.4039
CNV_0267	chr2	91387049	91387049	1	1	3	4	0	8	0.0714
CNV_0283	chr2	97472228	97478937	6710	4	1	3	0	10	0.012
CNV_0288	chr2	110191936	110337721	145786	21	4	11	3	10	0.8996
CNV_0307	chr2	130684126	130859366	175241	9	21	1	12	1	0.8066
CNV_0372	chr2	242634423	242730382	95960	15	64	1	1	2	0.0002
CNV_0421	chr3	48702116	48812186	110071	6	13	0	0	0	0.0036
CNV_0447	chr3	75973756	75973756	1	1	32	72	49	40	0.0016
CNV_0504	chr3	196922636	196991485	68850	12	16	7	8	1	0.1884
CNV_0521	chr4	9048572	9128192	79621	7	2	4	3	4	0.6777
CNV_0552	chr4	49334998	49334998	1	1	16	28	15	13	0.3399
CNV_0553	chr4	49334998	49350542	15545	3	15	45	37	28	0.0002
CNV_0554	chr4	49343368	49350542	7175	2	15	53	18	9	0.0002
CNV_0564	chr4	69213372	69318438	105067	3	123	323	0	67	0.0002
CNV_0666	chr5	734302	949726	215425	24	0	2	1	6	0.0442
CNV_0677	chr5	771021	949726	178706	21	0	1	0	7	0.0106
CNV_0717	chr5	46135310	46210621	75312	2	15	2	9	0	0.5559
CNV_0718	chr5	46135310	46419092	283783	3	40	15	70	10	0.0002
CNV_0719	chr5	46210621	46419092	208472	2	7	0	12	0	0.0606
CNV_0720	chr5	46419092	46419092	1	1	152	20	102	6	0.152
CNV_0972	chr7	61076556	61076556	1	1	0	0	6	5	0.0002
CNV_0973	chr7	61076556	61290456	213901	2	1	5	10	22	0.0002
CNV_0975	chr7	61076556	61635018	558463	5	1	5	3	7	0.2026
CNV_0979	chr7	61290456	61290456	1	1	18	18	14	4	0.0976
CNV_0983	chr7	61524891	61635018	110128	3	29	2	7	5	0.0072
CNV_0991	chr7	62281083	62350279	69197	2	4	0	11	2	0.0058
CNV_1000	chr7	64172228	64512781	340554	30	8	3	4	1	0.7155
CNV_1006	chr7	73734580	73734580	1	1	11	39	2	11	0.002
CNV_1007	chr7	74730572	74730572	1	1	2	4	2	9	0.1122
CNV_1065	chr7	152962526	153165792	203267	44	0	0	0	7	0.0016
CNV_1081	chr8	2184741	2375383	190643	64	0	0	0	7	0.0032
CNV_1083	chr8	2184741	2404367	219627	67	0	0	0	9	0.0002
CNV_1095	chr8	7222992	7278542	55551	2	218	107	158	90	0.3361
CNV_1100	chr8	12039387	12286403	247017	8	3	1	5	3	0.1774
CNV_1104	chr8	12264620	12286403	21784	6	200	153	57	85	0.0002
CNV_1105	chr8	12264620	12447312	182693	8	16	5	4	13	0.0038
CNV_1106	chr8	12264620	12466379	201760	9	3	1	1	7	0.013
CNV_1130	chr8	39326511	39423310	96800	4	26	0	14	0	0.4345
CNV_1131	chr8	39400098	39423310	23213	3	41	0	3	0	0.0002
CNV_1137	chr8	43618302	43820269	201968	8	0	0	9	1	0.0002
CNV_1164	chr8	100143528	100260959	117432	8	10	0	10	0	0.4971
CNV_1176	chr8	137715592	137980282	264691	75	14	0	0	0	0.002
CNV_1178	chr8	137726741	137956153	229413	71	11	0	0	0	0.0042
CNV_1186	chr9	30910	36431	5522	2	26	1	37	2	0.0064
CNV_1187	chr9	30910	68775	37866	3	13	2	22	0	0.0098
CNV_1251	chr9	42525734	42525734	1	1	32	49	21	76	0.0002
CNV_1254	chr9	42525734	43618057	1092324	6	8	0	10	0	0.236
CNV_1257	chr9	42937560	42937560	1	1	30	42	40	13	0.0012
CNV_1258	chr9	42937560	42960665	23106	3	31	32	28	50	0.0012
CNV_1259	chr9	42937560	43618057	680498	5	17	14	29	12	0.0062
CNV_1261	chr9	42937560	43951965	1014406	9	5	9	1	4	0.3647
CNV_1263	chr9	42937610	42960665	23056	2	22	2	5	7	0.0034
CNV_1264	chr9	42937610	43618057	680448	4	10	5	7	14	0.016
CNV_1267	chr9	43617278	43618057	780	2	66	40	54	58	0.0006
CNV_1268	chr9	43617278	43951965	334688	6	23	7	5	6	0.0342
CNV_1269	chr9	43617278	44108554	491277	7	5	10	6	12	0.3265
CNV_1271	chr9	43847424	43951965	104542	4	103	48	16	4	0.0002
CNV_1272	chr9	43847424	44108554	261131	5	54	44	11	3	0.0002
CNV_1273	chr9	44108554	44108554	1	1	15	48	29	46	0.001
CNV_1274	chr9	64197638	64214598	16961	3	11	8	43	46	0.0002
CNV_1276	chr9	64197638	66930291	2732654	5	1	1	3	18	0.0002
CNV_1278	chr9	64197638	67730415	3532778	7	1	1	3	16	0.0002
CNV_1279	chr9	66714351	66714351	1	1	36	19	7	1	0.0002
CNV_1280	chr9	66714351	66930291	215941	2	1	20	0	6	0.0844
CNV_1282	chr9	66714351	67730415	1016065	4	5	1	2	5	0.0934
CNV_1283	chr9	66930291	66930291	1	1	1	37	1	38	0.218
CNV_1284	chr9	66930291	67354917	424627	2	6	6	4	6	0.8462
CNV_1285	chr9	66930291	67730415	800125	3	9	3	11	14	0.0006
CNV_1286	chr9	67354917	67354917	1	1	84	15	112	18	0.0002
CNV_1287	chr9	67354917	67730415	375499	2	25	2	30	15	0.0004
CNV_1288	chr9	67730415	67730415	1	1	16	2	8	24	0.0002
CNV_1331	chr10	41753546	41753546	1	1	6	8	11	9	0.0726
CNV_1332	chr10	41753546	42002139	248594	3	9	7	5	0	0.0794
CNV_1341	chr10	46363383	46557002	193620	20	39	52	4	14	0.0002
CNV_1342	chr10	46363383	47212082	848700	53	1	42	5	9	0.0002
CNV_1344	chr10	47030119	47212082	181964	33	4	50	2	12	0.0006
CNV_1346	chr10	47485249	47485249	1	1	4	0	3	4	0.058
CNV_1383	chr10	74517640	74787610	269971	33	0	0	0	7	0.003
CNV_1408	chr10	135073302	135323432	250131	53	1	28	1	14	0.6901
CNV_1411	chr10	135158836	135323432	164597	46	0	10	0	3	0.2609
CNV_1446	chr11	48599131	48599131	1	1	0	1	2	5	0.0112
CNV_1473	chr11	54592199	54614884	22686	4	0	2	9	4	0.0006
CNV_1538	chr12	31202250	31305740	103491	30	0	20	0	0	0.0002
CNV_1642	chr14	19272965	19384798	111834	10	17	19	10	5	0.1018
CNV_1643	chr14	19272965	19424016	151052	20	42	31	54	17	0.0062
CNV_1644	chr14	19272965	19459714	186750	27	82	33	68	21	0.5425
CNV_1646	chr14	19272965	19496544	223580	38	15	5	14	2	0.5817
CNV_1647	chr14	19272965	19502884	229920	41	58	58	31	26	0.0554
CNV_1648	chr14	19272965	19526274	253310	43	45	53	7	51	0.0002
CNV_1649	chr14	19272965	19556947	283983	45	3	25	0	37	0.0024
CNV_1728	chr14	105149735	105238706	88972	6	11	10	10	12	0.3771
CNV_1729	chr14	105149735	105344295	194561	7	11	11	9	27	0.001
CNV_1731	chr14	105149735	105553453	403719	10	4	6	0	3	0.2304
CNV_1736	chr14	105547042	105553453	6412	2	7	7	10	2	0.191
CNV_1739	chr14	105685710	105835970	150261	6	27	14	1	1	0.0002
CNV_1751	chr15	18427103	18451755	24653	3	16	6	53	11	0.0002
CNV_1759	chr15	18427103	19464910	1037808	56	4	1	9	4	0.0224
CNV_1761	chr15	18427103	20005562	1578460	93	10	2	20	2	0.013
CNV_1764	chr15	18682601	18876685	194085	15	25	54	14	10	0.0004
CNV_1769	chr15	18682601	19227219	544619	34	4	6	1	0	0.05
CNV_1776	chr15	18682601	19464910	782310	53	29	60	18	25	0.0644
CNV_1781	chr15	18682601	20005562	1322962	90	94	111	65	71	0.7854
CNV_1801	chr15	19111608	19464910	353303	38	18	21	12	12	0.8494
CNV_1803	chr15	19111608	20005562	893955	75	4	12	3	14	0.4353
CNV_1826	chr15	19821421	20005562	184142	37	103	113	55	104	0.0412
CNV_1831	chr15	20042468	20089383	46916	7	228	257	152	202	0.3665
CNV_1851	chr15	22140119	22232921	92803	13	3	11	12	1	0.0002
CNV_1852	chr15	22140119	22300674	160556	17	1	9	9	2	0.0014
CNV_1857	chr15	28393128	28393128	1	1	64	6	27	11	0.0094
CNV_1865	chr15	29796277	30298847	502571	95	0	10	0	22	0.0024
CNV_1933	chr16	16540862	16638105	97244	5	3	36	18	33	0.0002
CNV_1943	chr16	21808808	21990388	181581	6	0	12	3	0	0.0016
CNV_1946	chr16	22466298	22555936	89639	5	9	0	11	0	0.2492
CNV_1964	chr16	32370399	32818585	448187	2	2	11	3	1	0.0504
CNV_1965	chr16	32370399	33371617	1001219	3	31	34	19	12	0.0824
CNV_1967	chr16	32818585	32818585	1	1	1	4	13	0	0.0002
CNV_1968	chr16	32818585	33371617	553033	2	21	23	15	4	0.0208
CNV_1970	chr16	33371617	33371617	1	1	171	66	97	39	0.1094
CNV_1971	chr16	33371617	33847701	476085	2	11	3	13	5	0.201
CNV_1982	chr16	34388087	34537179	149093	16	0	14	0	0	0.002
CNV_1983	chr16	34388087	34560001	171915	17	0	65	0	0	0.0002
CNV_1984	chr16	34388087	34591377	203291	18	0	17	0	0	0.0004
CNV_1988	chr16	34426168	34560001	133834	16	0	26	0	0	0.0002
CNV_2012	chr17	16601446	16674888	73443	7	0	0	8	0	0.0018
CNV_2022	chr17	21308497	21491135	182639	17	1	7	0	7	0.7628
CNV_2044	chr17	31449476	31501499	52024	28	1	23	0	6	0.0362
CNV_2057	chr17	41460355	41719833	259479	79	0	19	0	0	0.0002
CNV_2061	chr17	41491663	41719833	228171	64	0	57	0	0	0.0002
CNV_2062	chr17	41513416	41719833	206418	59	0	31	0	1	0.0002
CNV_2063	chr17	41532916	41719833	186918	53	0	26	0	0	0.0002
CNV_2064	chr17	41543275	41719833	176559	51	0	14	0	0	0.0018
CNV_2065	chr17	41553381	41719833	166453	49	0	11	0	0	0.0036
CNV_2066	chr17	41560151	41719833	159683	48	0	36	0	0	0.0002
CNV_2068	chr17	41587072	41719833	132762	38	0	69	0	3	0.0002
CNV_2069	chr17	41602401	41719833	117433	30	0	22	0	0	0.0002
CNV_2071	chr17	41618727	41719833	101107	22	0	57	0	2	0.0002
CNV_2074	chr17	41703504	41719833	16330	9	0	48	0	1	0.0002
CNV_2113	chr18	15039329	15096727	57399	7	2	0	7	0	0.0372
CNV_2187	chr19	32651846	32855288	203443	9	0	0	6	1	0.0022
CNV_2201	chr19	47997284	48251170	253887	18	25	1	19	2	0.6887
CNV_2275	chr20	28106854	28143658	36805	4	13	62	5	4	0.0002
CNV_2287	chr21	9887804	9984282	96479	3	8	2	0	3	0.0346
CNV_2288	chr21	9887804	10022975	135172	4	5	16	0	27	0.001
CNV_2289	chr21	9887804	10105718	217915	5	1	0	2	11	0.0002
CNV_2290	chr21	9887804	10189119	301316	6	4	40	18	89	0.0002
CNV_2291	chr21	9887804	13291078	3403275	7	0	2	2	6	0.028
CNV_2295	chr21	10105718	10189119	83402	2	7	1	6	5	0.0974
CNV_2298	chr21	13291078	13291078	1	1	1	0	10	5	0.0002
CNV_2317	chr22	14433758	14490036	56279	3	99	108	69	117	0.0028
CNV_2362	chr22	24043842	24287542	243701	56	4	17	5	19	0.2511
CNV_2382	chrX	34419	34419	1	1	155	44	54	68	0.00019996
CNV_2383	chrX	34419	108567	74149	4	31	4	11	10	0.00819836
CNV_2384	chrX	34419	159978	125560	6	5	0	11	2	0.0145971
CNV_2390	chrX	103791	103791	1	1	155	44	54	68	0.00019996
CNV_2565	chrX	49373573	49479393	105821	5	1	21	0	0	0.00019996
CNV_2584	chrX	53040819	53207983	167165	12	6	0	29	0	0.00019996
CNV_2675	chrX	76599417	76599417	1	1	14	2	42	20	0.00019996
CNV_2692	chrX	79912894	80069163	156270	10	34	0	9	0	0.0079984
CNV_2693	chrX	79912894	80174885	261992	12	8	0	20	0	0.0019996
CNV_2695	chrX	79980085	80069163	89079	7	14	0	7	0	0.510098
CNV_2696	chrX	79980085	80174885	194801	9	8	1	11	0	0.203159
CNV_2712	chrX	80962619	81185664	223046	14	0	5	0	19	0.00039992
CNV_2714	chrX	81085353	81185664	100312	10	11	22	0	32	0.00039992
CNV_2741	chrX	82602592	82871836	269245	7	6	12	3	6	0.742052
CNV_2745	chrX	82793412	82871836	78425	2	2	1	6	9	0.00039992
CNV_2773	chrX	89434379	89477046	42668	2	0	20	10	32	0.00019996
CNV_2774	chrX	89434379	89587898	153520	4	0	9	0	15	0.0391922
CNV_2789	chrX	91757761	91757761	1	1	16	9	60	42	0.00019996
CNV_2848	chrX	107879326	108016618	137293	14	2	0	2	13	0.00039992
CNV_2849	chrX	107879326	108049826	170501	17	1	0	4	28	0.00019996
CNV_2872	chrX	112213086	112421728	208643	17	2	32	0	7	0.00339932
CNV_2877	chrX	112323308	112421728	98421	11	3	27	0	11	0.0939812
CNV_2878	chrX	112323308	112473368	150061	13	0	14	0	3	0.0445911
