# Supplementary material for: Whole Genome Distribution and Ethnic Differentiation of Copy Number Variation in Caucasian and Asian Populations
Source: PLoS One. 2009 Nov 23;4(11):e7958. doi: 10.1371/journal.pone.0007958 (PMC2776354; doi:10.1371/journal.pone.0007958)
Supplement: Table S4 — (0.05 MB XLS) [file pone.0007958.s006.xls]

## Sheet: Sheet3
Supplementary Table 4: CNVRs at CNV occurrence rates greater than 1% in CAU or CHI
Region_ID	Chromosome	Start	End	Length (bps)	# Probesets	CAU		CHI		CNV occurrence rate(%)
						# Loss	# Gain	# Loss	# Gain	CAU	CHI
region_1	chr1	792429	1920531	1128102	33	6	31	14	90	3.75635	15.0289
region_7	chr1	12844402	13233797	389395	3	82	24	41	8	10.7614	7.08092
region_9	chr1	16549647	16790952	241305	21	6	22	10	17	2.84264	3.90173
region_14	chr1	32925738	33147656	221918	16	4	0	10	0	0.406091	1.44509
region_34	chr1	103779021	103840794	61773	4	1	9	0	5	1.01523	0.722543
region_44	chr1	141501392	143482819	1981427	68	22	24	13	18	4.67005	4.47977
region_45	chr1	143700035	146524632	2824597	236	186	56	97	80	24.5685	25.578
region_52	chr1	185878837	186350169	471332	61	1	0	22	0	0.101523	3.17919
region_55	chr1	193436824	193743293	306469	38	23	2	13	11	2.53807	3.46821
region_68	chr1	239329563	239629104	299541	28	0	1	1	10	0.101523	1.5896
region_71	chr1	244194154	245378187	1184033	125	6	4	10	2	1.01523	1.7341
region_79	chr2	13431311	14367370	936059	196	0	0	0	7	0	1.01156
region_112	chr2	87308472	87828118	519646	5	10	237	58	8	25.0761	9.53757
region_114	chr2	89125032	95296731	6171699	30	81	19	69	18	10.1523	12.5723
region_116	chr2	97090906	97478937	388031	16	4	3	4	12	0.71066	2.31214
region_121	chr2	110191936	110337721	145785	21	4	11	3	10	1.52284	1.87861
region_133	chr2	130684126	130859366	175240	9	20	1	13	1	2.13198	2.02312
region_172	chr2	242362843	242730382	367539	18	73	1	2	2	7.51269	0.578035
region_197	chr3	48702116	49063116	361000	12	18	2	0	0	2.03046	0
region_205	chr3	75446248	75973756	527508	43	58	72	49	49	13.198	14.1618
region_238	chr3	196743569	199063671	2320102	192	21	14	19	5	3.5533	3.46821
region_243	chr4	9048572	10094700	1046128	319	2	11	4	14	1.3198	2.60116
region_260	chr4	49334998	49350542	15544	3	46	126	70	50	17.4619	17.341
region_266	chr4	69213372	69318438	105066	3	123	175	0	215	30.2538	31.0694
region_308	chr4	189538747	191306043	1767296	271	0	3	6	7	0.304569	1.87861
region_310	chr5	671586	972497	300911	36	2	28	11	46	3.04569	8.23699
region_316	chr5	15675075	15868413	193338	34	10	0	0	0	1.01523	0
region_325	chr5	45615550	46419092	803542	26	217	37	203	16	25.7868	31.6474
region_377	chr6	31456001	31664560	208559	67	1	0	10	0	0.101523	1.44509
region_382	chr6	58398624	63029224	4630600	193	1	9	7	0	1.01523	1.01156
region_398	chr6	95335150	95730630	395480	59	8	0	7	0	0.812183	1.01156
region_425	chr6	168112476	168452631	340155	60	0	34	0	0	3.45178	0
region_430	chr7	1448862	1775974	327112	36	2	8	0	1	1.01523	0.144509
region_452	chr7	57010879	62350279	5339400	124	58	46	67	55	10.5584	17.6301
region_455	chr7	64172228	64512781	340553	30	8	4	4	1	1.21827	0.722543
region_459	chr7	73513102	73734580	221478	5	15	41	3	11	5.68528	2.02312
region_460	chr7	74730572	74730572	1	1	2	4	2	9	0.609137	1.5896
region_461	chr7	75781935	76210401	428466	39	2	13	2	10	1.52284	1.7341
region_484	chr7	148752436	149343695	591259	57	0	3	0	13	0.304569	1.87861
region_489	chr7	152867412	153165792	298380	47	0	1	0	13	0.101523	1.87861
region_500	chr8	2137112	3292439	1155327	363	1	4	0	20	0.507614	2.89017
region_505	chr8	7222992	7278542	55550	2	218	107	158	90	32.9949	35.8382
region_508	chr8	12039387	12526350	486963	15	227	164	75	109	39.6954	26.5896
region_519	chr8	39111924	39423310	311386	20	69	0	19	0	7.00508	2.74566
region_520	chr8	43071141	43820269	749128	35	0	1	12	5	0.101523	2.45665
region_536	chr8	99705405	100260959	555554	22	16	0	22	1	1.62437	3.3237
region_541	chr8	137661228	138050665	389437	103	47	0	1	0	4.77157	0.144509
region_546	chr9	30910	464928	434018	100	39	6	59	3	4.56853	8.95954
region_557	chr9	10764641	12451648	1687007	374	11	1	14	0	1.21827	2.02312
region_571	chr9	42525734	44108554	1582820	11	434	366	278	326	81.2183	87.2832
region_572	chr9	64197638	67730415	3532777	7	206	123	230	231	33.401	66.6185
region_599	chr10	41753546	42186291	432745	6	17	15	16	11	3.24873	3.90173
region_602	chr10	46363383	47485249	1121866	54	47	139	15	40	18.8832	7.94798
region_618	chr10	74429632	74975791	546159	48	0	0	0	24	0	3.46821
region_633	chr10	135073302	135323432	250130	53	1	41	1	17	4.26396	2.60116
region_657	chr11	48419662	49068043	648381	62	0	2	10	6	0.203046	2.31214
region_658	chr11	50023474	55112298	5088824	139	5	4	19	13	0.913706	4.62428
region_663	chr11	67220113	67599397	379284	18	0	1	9	0	0.101523	1.30058
region_677	chr11	133261397	134286231	1024834	231	0	11	0	1	1.11675	0.144509
region_688	chr12	31169298	31404985	235687	45	0	42	0	3	4.26396	0.433526
region_689	chr12	32340866	36391876	4051010	382	5	4	4	6	0.913706	1.44509
region_690	chr12	36604027	37129708	525681	64	0	2	7	0	0.203046	1.01156
region_718	chr13	17960319	18548695	588376	79	2	5	4	5	0.71066	1.30058
region_747	chr14	19272965	19633680	360715	62	271	228	188	166	50.6599	51.1561
region_748	chr14	21360617	22075626	715009	219	1	0	10	0	0.101523	1.44509
region_755	chr14	41838826	42103975	265149	32	0	0	7	0	0	1.01156
region_773	chr14	105071276	106356482	1285206	72	79	56	37	66	13.7056	14.8844
region_774	chr15	18427103	20005562	1578459	93	328	380	247	261	71.8782	73.4104
region_775	chr15	20042468	20773725	731257	58	229	261	153	203	49.7462	51.4451
region_776	chr15	21847665	22393551	545886	68	21	22	34	4	4.36548	5.49133
region_779	chr15	28393128	28864940	471812	9	70	10	29	13	8.12183	6.06936
region_780	chr15	29735243	30298847	563604	98	0	12	0	13	1.21827	1.87861
region_821	chr16	16540862	16638105	97243	5	3	38	18	35	4.16244	7.65896
region_825	chr16	21441805	22089994	648189	32	5	18	10	2	2.33503	1.7341
region_826	chr16	22466298	22688093	221795	27	11	1	11	0	1.21827	1.5896
region_830	chr16	28398018	28949515	551497	23	2	11	0	4	1.3198	0.578035
region_833	chr16	31675715	33847701	2171986	17	240	141	164	66	38.6802	33.237
region_834	chr16	34268070	34654032	385962	39	0	156	0	0	15.8376	0
region_836	chr16	68421181	68748619	327438	42	1	4	2	7	0.507614	1.30058
region_852	chr17	16601446	16741605	140159	9	1	0	9	0	0.101523	1.30058
region_857	chr17	21217319	21491135	273816	22	2	7	0	8	0.913706	1.15607
region_858	chr17	21641572	22069633	428061	31	5	2	7	0	0.71066	1.01156
region_864	chr17	31378996	31501499	122503	53	2	34	0	16	3.65482	2.31214
region_870	chr17	41426926	41719833	292907	86	1	411	0	8	41.8274	1.15607
region_891	chr18	7044431	7585927	541496	129	0	0	0	8	0	1.15607
region_893	chr18	14878726	15096727	218001	16	2	0	9	0	0.203046	1.30058
region_914	chr19	938571	1531189	592618	18	0	0	3	4	0	1.01156
region_915	chr19	1627419	2234140	606721	31	0	0	7	2	0	1.30058
region_923	chr19	20286128	20809514	523386	62	4	4	8	0	0.812183	1.15607
region_926	chr19	32651846	32855288	203442	9	3	0	13	1	0.304569	2.02312
region_933	chr19	47932219	48646755	714536	56	60	8	48	9	6.90355	8.23699
region_956	chr20	28106854	28143658	36804	4	13	62	5	4	7.61421	1.30058
region_965	chr21	9887804	14136067	4248263	45	45	69	44	153	11.5736	28.4682
region_975	chr22	14433758	15570854	1137096	35	100	122	72	124	22.5381	28.3237
region_976	chr22	17265521	19786161	2520640	338	4	9	2	6	1.3198	1.15607
region_978	chr22	20579554	20994657	415103	100	0	4	2	15	0.406091	2.45665
region_980	chr22	23955151	24344094	388943	66	18	35	10	36	5.38071	6.6474
region_986	chrX	34419	3671525	3637106	369	352	110	133	166	46.9036	43.2081
region_988	chrX	4871476	8751048	3879572	437	5	26	0	10	3.14721	1.44509
region_994	chrX	16204230	17168628	964398	46	6	11	2	25	1.72589	3.90173
region_998	chrX	20693391	21071174	377783	10	12	1	1	0	1.3198	0.144509
region_999	chrX	21265490	23005764	1740274	243	8	4	2	0	1.21827	0.289017
region_1019	chrX	44175606	44405394	229788	14	0	0	7	0	0	1.01156
region_1025	chrX	47340247	48230266	890019	56	15	5	7	10	2.03046	2.45665
region_1028	chrX	49373573	49645607	272034	9	2	21	0	0	2.33503	0
region_1029	chrX	51023518	51827582	804064	29	16	10	7	0	2.63959	1.01156
region_1030	chrX	52497613	52544052	46439	3	0	13	0	1	1.3198	0.144509
region_1031	chrX	52716966	53207983	491017	15	7	0	30	0	0.71066	4.33526
region_1032	chrX	53550655	56979440	3428785	147	19	9	9	31	2.84264	5.78035
region_1035	chrX	62515617	63178696	663079	9	4	1	9	1	0.507614	1.44509
region_1039	chrX	66021338	67249995	1228657	60	0	11	2	0	1.11675	0.289017
region_1049	chrX	76599417	78024865	1425448	47	14	7	44	20	2.13198	9.24855
region_1051	chrX	79654291	82402254	2747963	111	91	49	58	108	14.2132	23.9884
region_1052	chrX	82602592	83059928	457336	10	15	24	12	21	3.95939	4.76879
region_1057	chrX	88323846	89687652	1363806	22	4	46	20	82	5.07614	14.7399
region_1058	chrX	90109717	91757761	1648044	60	25	10	62	51	3.5533	16.3295
region_1075	chrX	102967924	103852118	884194	47	4	19	2	4	2.33503	0.867052
region_1077	chrX	104638126	104919687	281561	8	17	0	0	1	1.72589	0.144509
region_1080	chrX	107199292	108444141	1244849	63	6	1	16	58	0.71066	10.6936
region_1083	chrX	112096618	112636268	539650	44	9	99	0	28	10.9645	4.04624
region_1089	chrX	115026008	115356299	330291	38	0	4	0	10	0.406091	1.44509
region_1104	chrX	126503360	127774419	1271059	88	1	1	9	0	0.203046	1.30058
region_1129	chrX	148391695	148672155	280460	16	2	9	0	0	1.11675	0
region_1134	chrX	152521102	153297983	776881	29	21	4	0	16	2.53807	2.31214
region_1135	chrX	154316684	154479679	162995	5	0	13	2	1	1.3198	0.433526
