# Supplementary material for: Whole Genome Distribution and Ethnic Differentiation of Copy Number Variation in Caucasian and Asian Populations
Source: PLoS One. 2009 Nov 23;4(11):e7958. doi: 10.1371/journal.pone.0007958 (PMC2776354; doi:10.1371/journal.pone.0007958)
Supplement: Table S6 — (0.02 MB XLS) [file pone.0007958.s008.xls]

## Sheet: 1206561631906_free_715929052
Supplementary Table 6. list of 46 genetic disorders affected by 30 ethnic different CNV genes
Disorder	Number of Gene	Proportion of 30
Blood group	2	0.067
Deafness	2	0.067
Mental retardation	2	0.067
Adrenoleukodystrophy	1	0.033
Adrenomyeloneuropathy	1	0.033
Alport syndrome	1	0.033
Carnitine-acylcarnitine translocase deficiency	1	0.033
Charcot-Marie-Tooth disease	1	0.033
Chondrodysplasia punctata	1	0.033
Cohen syndrome	1	0.033
Corpus callosum	1	0.033
CRASH syndrome	1	0.033
D-2-hydroxyglutaric aciduria	1	0.033
Dementia	1	0.033
Dent disease	1	0.033
Epilepsy	1	0.033
Episodic ataxia	1	0.033
Frontometaphyseal dysplasia	1	0.033
Herpes simplex encephalitis	1	0.033
Heterotopia	1	0.033
Hydrocephalus due to aqueductal stenosis	1	0.033
Hydrocephalus with congenital idiopathic intestinal pseudoobstruction	1	0.033
Hydrocephalus with Hirschsprung disease and cleft palate	1	0.033
Hyperekplexia and epilepsy	1	0.033
Hypophosphatemic rickets	1	0.033
Isobutyryl-CoA dehydrogenase deficiency	1	0.033
Leigh syndrome	1	0.033
Leiomyomatosis	1	0.033
Leukemia	1	0.033
Lymphoma	1	0.033
Malaria	1	0.033
MASA syndrome	1	0.033
Melnick-Needles syndrome	1	0.033
Myocardial infarction	1	0.033
Nance-Horan syndrome	1	0.033
Nemaline myopathy 2	1	0.033
Nephrolithiasis	1	0.033
Obesity	1	0.033
Otopalatodigital syndrome	1	0.033
Parkinson disease	1	0.033
Pick disease	1	0.033
Prostate cancer	1	0.033
Proteinuria	1	0.033
Supranuclear palsy	1	0.033
Tauopathy and respiratory failure	1	0.033
Wernicke-Korsakoff syndrome	1	0.033
